# Supplementary material for: Constant light and high fat diet alter daily patterns of activity, feed intake and fecal corticosterone levels in pregnant and lactating female ICR mice
Source: PLoS One. 2024 Nov 20;19(11):e0312419. doi: 10.1371/journal.pone.0312419 (PMC11578523; doi:10.1371/journal.pone.0312419)
Supplement: S1 File — (XLSX) [file pone.0312419.s001.xlsx]

## Sheet: Raw_Data_Diurnal_Preg_grams
Order	Contrast	estimate	SE	df	t.ratio	p.value
1	(CON L100 Day 1st-third) - (HF L100 Day 1st-third)	0.607164	0.310806	137.066	1.95351	0.992096
2	(CON L100 Day 1st-third) - (CON L5 Day 1st-third)	0.392968	0.319462	136.47	1.23009	0.999999
3	(CON L100 Day 1st-third) - (HF L5 Day 1st-third)	0.671237	0.300002	135.049	2.23744	0.949964
4	(CON L100 Day 1st-third) - (CON LD Day 1st-third)	1.07616	0.33362	139.107	3.22571	0.314483
5	(CON L100 Day 1st-third) - (HF LD Day 1st-third)	1.21811	0.33353	136.564	3.65219	0.111912
6	(CON L100 Day 1st-third) - (CON L100 Night 1st-third)	-0.809124	0.326807	72.7337	-2.47585	0.847691
7	(CON L100 Day 1st-third) - (HF L100 Night 1st-third)	-0.411584	0.322726	138.041	-1.27534	0.999999
8	(CON L100 Day 1st-third) - (CON L5 Night 1st-third)	0.352479	0.319462	136.47	1.10335	1
9	(CON L100 Day 1st-third) - (HF L5 Night 1st-third)	-0.338948	0.300002	135.049	-1.12982	1
10	(CON L100 Day 1st-third) - (CON LD Night 1st-third)	-0.409045	0.352857	140.039	-1.15924	1
11	(CON L100 Day 1st-third) - (HF LD Night 1st-third)	-0.874407	0.379977	138.864	-2.30121	0.931313
12	(CON L100 Day 1st-third) - (CON L100 Day 2nd-third)	-0.813958	0.271196	77.8355	-3.00137	0.483088
13	(CON L100 Day 1st-third) - (HF L100 Day 2nd-third)	0.0163814	0.290856	213.486	0.0563212	1
14	(CON L100 Day 1st-third) - (CON L5 Day 2nd-third)	-0.0858795	0.297233	216.139	-0.28893	1
15	(CON L100 Day 1st-third) - (HF L5 Day 2nd-third)	-0.230244	0.289295	214.01	-0.795879	1
16	(CON L100 Day 1st-third) - (CON LD Day 2nd-third)	1.13501	0.297197	217.026	3.81906	0.0632094
17	(CON L100 Day 1st-third) - (HF LD Day 2nd-third)	0.968687	0.306458	217.842	3.16091	0.352237
18	(CON L100 Day 1st-third) - (CON L100 Night 2nd-third)	-0.347917	0.288517	167.403	-1.20588	1
19	(CON L100 Day 1st-third) - (HF L100 Night 2nd-third)	0.0845295	0.290856	213.486	0.290623	1
20	(CON L100 Day 1st-third) - (CON L5 Night 2nd-third)	-0.50588	0.297233	216.139	-1.70197	0.999377
21	(CON L100 Day 1st-third) - (HF L5 Night 2nd-third)	0.0443854	0.289295	214.01	0.153426	1
22	(CON L100 Day 1st-third) - (CON LD Night 2nd-third)	-1.59697	0.297197	217.026	-5.37346	0.000115586
23	(CON L100 Day 1st-third) - (HF LD Night 2nd-third)	-0.495122	0.306458	217.842	-1.61563	0.999779
24	(CON L100 Day 1st-third) - (CON L100 Day 3rd-third)	0.0779167	0.342965	76.0004	0.227185	1
25	(CON L100 Day 1st-third) - (HF L100 Day 3rd-third)	-0.0286186	0.312502	177.282	-0.0915789	1
26	(CON L100 Day 1st-third) - (CON L5 Day 3rd-third)	-0.679421	0.320998	176.643	-2.11659	0.976316
27	(CON L100 Day 1st-third) - (HF L5 Day 3rd-third)	-0.646541	0.31105	176.617	-2.07858	0.981543
28	(CON L100 Day 1st-third) - (CON LD Day 3rd-third)	0.572791	0.311645	176.903	1.83796	0.997297
29	(CON L100 Day 1st-third) - (HF LD Day 3rd-third)	0.638925	0.332729	175.959	1.92026	0.99439
30	(CON L100 Day 1st-third) - (CON L100 Night 3rd-third)	-2.24479	0.297271	98.184	-7.55134	1.42167e-08
31	(CON L100 Day 1st-third) - (HF L100 Night 3rd-third)	-0.7701	0.312502	177.282	-2.4643	0.864617
32	(CON L100 Day 1st-third) - (CON L5 Night 3rd-third)	-0.74588	0.320998	176.643	-2.32363	0.925648
33	(CON L100 Day 1st-third) - (HF L5 Night 3rd-third)	-1.03432	0.31105	176.617	-3.32525	0.249539
34	(CON L100 Day 1st-third) - (CON LD Night 3rd-third)	-2.38647	0.311645	176.903	-7.65766	7.45461e-10
35	(CON L100 Day 1st-third) - (HF LD Night 3rd-third)	-1.25822	0.332729	175.959	-3.78151	0.0735487
36	(HF L100 Day 1st-third) - (CON L5 Day 1st-third)	-0.214196	0.31998	137.135	-0.669405	1
37	(HF L100 Day 1st-third) - (HF L5 Day 1st-third)	0.0640733	0.300521	136.314	0.213207	1
38	(HF L100 Day 1st-third) - (CON LD Day 1st-third)	0.468997	0.333573	139.384	1.40598	0.999986
39	(HF L100 Day 1st-third) - (HF LD Day 1st-third)	0.61095	0.333582	137.55	1.83149	0.997218
40	(HF L100 Day 1st-third) - (CON L100 Night 1st-third)	-1.41629	0.321398	138.097	-4.40665	0.00955652
41	(HF L100 Day 1st-third) - (HF L100 Night 1st-third)	-1.01875	0.326761	75.9105	-3.11771	0.399724
42	(HF L100 Day 1st-third) - (CON L5 Night 1st-third)	-0.254685	0.31998	137.135	-0.79594	1
43	(HF L100 Day 1st-third) - (HF L5 Night 1st-third)	-0.946112	0.300521	136.314	-3.14824	0.36727
44	(HF L100 Day 1st-third) - (CON LD Night 1st-third)	-1.01621	0.352011	140.165	-2.88687	0.56717
45	(HF L100 Day 1st-third) - (HF LD Night 1st-third)	-1.48157	0.378158	139.504	-3.91786	0.0507878
46	(HF L100 Day 1st-third) - (CON L100 Day 2nd-third)	-1.42112	0.299169	214.673	-4.75023	0.00195547
47	(HF L100 Day 1st-third) - (HF L100 Day 2nd-third)	-0.590783	0.265864	81.9812	-2.22213	0.948993
48	(HF L100 Day 1st-third) - (CON L5 Day 2nd-third)	-0.693043	0.297151	215.318	-2.3323	0.923926
49	(HF L100 Day 1st-third) - (HF L5 Day 2nd-third)	-0.837408	0.289833	213.243	-2.88928	0.56407
50	(HF L100 Day 1st-third) - (CON LD Day 2nd-third)	0.527846	0.297006	216.778	1.77723	0.9986
51	(HF L100 Day 1st-third) - (HF LD Day 2nd-third)	0.361523	0.307134	216.537	1.17709	1
52	(HF L100 Day 1st-third) - (CON L100 Night 2nd-third)	-0.955081	0.299169	214.673	-3.19244	0.330427
53	(HF L100 Day 1st-third) - (HF L100 Night 2nd-third)	-0.522634	0.281604	168.631	-1.85592	0.996761
54	(HF L100 Day 1st-third) - (CON L5 Night 2nd-third)	-1.11304	0.297151	215.318	-3.74572	0.0794036
55	(HF L100 Day 1st-third) - (HF L5 Night 2nd-third)	-0.562779	0.289833	213.243	-1.94173	0.993608
56	(HF L100 Day 1st-third) - (CON LD Night 2nd-third)	-2.20414	0.297006	216.778	-7.4212	1.63549e-09
57	(HF L100 Day 1st-third) - (HF LD Night 2nd-third)	-1.10229	0.307134	216.537	-3.58894	0.125351
58	(HF L100 Day 1st-third) - (CON L100 Day 3rd-third)	-0.529247	0.322792	181.173	-1.63959	0.999679
59	(HF L100 Day 1st-third) - (HF L100 Day 3rd-third)	-0.635783	0.331457	80.287	-1.91814	0.992601
60	(HF L100 Day 1st-third) - (CON L5 Day 3rd-third)	-1.28659	0.320922	180.226	-4.00902	0.035355
61	(HF L100 Day 1st-third) - (HF L5 Day 3rd-third)	-1.2537	0.31155	180.627	-4.02409	0.0335893
62	(HF L100 Day 1st-third) - (CON LD Day 3rd-third)	-0.0343732	0.310988	180.318	-0.110529	1
63	(HF L100 Day 1st-third) - (HF LD Day 3rd-third)	0.0317614	0.333351	179.728	0.0952791	1
64	(HF L100 Day 1st-third) - (CON L100 Night 3rd-third)	-2.85196	0.322792	181.173	-8.83526	8.79741e-13
65	(HF L100 Day 1st-third) - (HF L100 Night 3rd-third)	-1.37726	0.289584	104.166	-4.756	0.00310984
66	(HF L100 Day 1st-third) - (CON L5 Night 3rd-third)	-1.35304	0.320922	180.226	-4.21611	0.0171885
67	(HF L100 Day 1st-third) - (HF L5 Night 3rd-third)	-1.64148	0.31155	180.627	-5.26876	0.000220989
68	(HF L100 Day 1st-third) - (CON LD Night 3rd-third)	-2.99363	0.310988	180.318	-9.62619	3.40949e-13
69	(HF L100 Day 1st-third) - (HF LD Night 3rd-third)	-1.86538	0.333351	179.728	-5.59585	4.7602e-05
70	(CON L5 Day 1st-third) - (HF L5 Day 1st-third)	0.278269	0.3107	136.167	0.89562	1
71	(CON L5 Day 1st-third) - (CON LD Day 1st-third)	0.683193	0.343081	139.27	1.99135	0.989489
72	(CON L5 Day 1st-third) - (HF LD Day 1st-third)	0.825147	0.343016	137.245	2.40556	0.89061
73	(CON L5 Day 1st-third) - (CON L100 Night 1st-third)	-1.20209	0.329957	137.437	-3.64318	0.114606
74	(CON L5 Day 1st-third) - (HF L100 Night 1st-third)	-0.804552	0.331197	137.778	-2.42923	0.879703
75	(CON L5 Day 1st-third) - (CON L5 Night 1st-third)	-0.0404887	0.337753	71.5292	-0.119877	1
76	(CON L5 Day 1st-third) - (HF L5 Night 1st-third)	-0.731916	0.3107	136.167	-2.3557	0.911481
77	(CON L5 Day 1st-third) - (CON LD Night 1st-third)	-0.802013	0.361496	139.91	-2.21859	0.955018
78	(CON L5 Day 1st-third) - (HF LD Night 1st-third)	-1.26737	0.387586	138.849	-3.26992	0.286583
79	(CON L5 Day 1st-third) - (CON L100 Day 2nd-third)	-1.20693	0.308152	213.137	-3.91665	0.0463221
80	(CON L5 Day 1st-third) - (HF L100 Day 2nd-third)	-0.376586	0.300942	210.285	-1.25136	0.999999
81	(CON L5 Day 1st-third) - (CON L5 Day 2nd-third)	-0.478847	0.283472	82.559	-1.68923	0.99911
82	(CON L5 Day 1st-third) - (HF L5 Day 2nd-third)	-0.623212	0.300375	210.451	-2.07478	0.982576
83	(CON L5 Day 1st-third) - (CON LD Day 2nd-third)	0.742042	0.307724	213.967	2.41139	0.891736
84	(CON L5 Day 1st-third) - (HF LD Day 2nd-third)	0.575719	0.317002	215.4	1.81614	0.997931
85	(CON L5 Day 1st-third) - (CON L100 Night 2nd-third)	-0.740884	0.308152	213.137	-2.40428	0.894907
86	(CON L5 Day 1st-third) - (HF L100 Night 2nd-third)	-0.308438	0.300942	210.285	-1.02491	1
87	(CON L5 Day 1st-third) - (CON L5 Night 2nd-third)	-0.898847	0.300085	168.787	-2.99531	0.479678
88	(CON L5 Day 1st-third) - (HF L5 Night 2nd-third)	-0.348582	0.300375	210.451	-1.16049	1
89	(CON L5 Day 1st-third) - (CON LD Night 2nd-third)	-1.98994	0.307724	213.967	-6.46666	4.14386e-07
90	(CON L5 Day 1st-third) - (HF LD Night 2nd-third)	-0.88809	0.317002	215.4	-2.80153	0.63527
91	(CON L5 Day 1st-third) - (CON L100 Day 3rd-third)	-0.315051	0.331135	180.712	-0.951427	1
92	(CON L5 Day 1st-third) - (HF L100 Day 3rd-third)	-0.421586	0.32191	180.658	-1.30964	0.999998
93	(CON L5 Day 1st-third) - (CON L5 Day 3rd-third)	-1.07239	0.352752	80.8777	-3.04006	0.453918
94	(CON L5 Day 1st-third) - (HF L5 Day 3rd-third)	-1.03951	0.32138	180.38	-3.23451	0.304622
95	(CON L5 Day 1st-third) - (CON LD Day 3rd-third)	0.179823	0.321517	180.455	0.559295	1
96	(CON L5 Day 1st-third) - (HF LD Day 3rd-third)	0.245958	0.342465	180.303	0.718199	1
97	(CON L5 Day 1st-third) - (CON L100 Night 3rd-third)	-2.63776	0.331135	180.712	-7.96581	1.11904e-10
98	(CON L5 Day 1st-third) - (HF L100 Night 3rd-third)	-1.16307	0.32191	180.658	-3.61302	0.119684
99	(CON L5 Day 1st-third) - (CON L5 Night 3rd-third)	-1.13885	0.308511	104.992	-3.69144	0.10586
100	(CON L5 Day 1st-third) - (HF L5 Night 3rd-third)	-1.42729	0.32138	180.38	-4.44111	0.00741695
101	(CON L5 Day 1st-third) - (CON LD Night 3rd-third)	-2.77944	0.321517	180.455	-8.64475	2.06613e-12
102	(CON L5 Day 1st-third) - (HF LD Night 3rd-third)	-1.65119	0.342465	180.303	-4.82148	0.00159274
103	(HF L5 Day 1st-third) - (CON LD Day 1st-third)	0.404924	0.325015	138.85	1.24586	0.999999
104	(HF L5 Day 1st-third) - (HF LD Day 1st-third)	0.546877	0.324958	136.433	1.68292	0.99939
105	(HF L5 Day 1st-third) - (CON L100 Night 1st-third)	-1.48036	0.311155	136.389	-4.75764	0.00249434
106	(HF L5 Day 1st-third) - (HF L100 Night 1st-third)	-1.08282	0.31244	137.337	-3.46569	0.182396
107	(HF L5 Day 1st-third) - (CON L5 Night 1st-third)	-0.318758	0.3107	136.167	-1.02593	1
108	(HF L5 Day 1st-third) - (HF L5 Night 1st-third)	-1.01019	0.298001	68.0123	-3.38988	0.238861
109	(HF L5 Day 1st-third) - (CON LD Night 1st-third)	-1.08028	0.3444	139.792	-3.13671	0.375053
110	(HF L5 Day 1st-third) - (HF LD Night 1st-third)	-1.54564	0.371706	138.783	-4.15825	0.0230889
111	(HF L5 Day 1st-third) - (CON L100 Day 2nd-third)	-1.4852	0.287929	217.668	-5.1582	0.000317483
112	(HF L5 Day 1st-third) - (HF L100 Day 2nd-third)	-0.654856	0.28016	216.165	-2.33743	0.922087
113	(HF L5 Day 1st-third) - (CON L5 Day 2nd-third)	-0.757117	0.287527	217.812	-2.63321	0.762844
114	(HF L5 Day 1st-third) - (HF L5 Day 2nd-third)	-0.901481	0.255686	77.8355	-3.52574	0.172002
115	(HF L5 Day 1st-third) - (CON LD Day 2nd-third)	0.463773	0.287445	219.15	1.61343	0.999786
116	(HF L5 Day 1st-third) - (HF LD Day 2nd-third)	0.29745	0.297366	218.479	1.00028	1
117	(HF L5 Day 1st-third) - (CON L100 Night 2nd-third)	-1.01915	0.287929	217.668	-3.5396	0.143506
118	(HF L5 Day 1st-third) - (HF L100 Night 2nd-third)	-0.586708	0.28016	216.165	-2.09419	0.980221
119	(HF L5 Day 1st-third) - (CON L5 Night 2nd-third)	-1.17712	0.287527	217.812	-4.09394	0.0252065
120	(HF L5 Day 1st-third) - (HF L5 Night 2nd-third)	-0.626852	0.272016	167.403	-2.30446	0.931782
121	(HF L5 Day 1st-third) - (CON LD Night 2nd-third)	-2.26821	0.287445	219.15	-7.89094	8.9395e-11
122	(HF L5 Day 1st-third) - (HF LD Night 2nd-third)	-1.16636	0.297366	218.479	-3.92231	0.0452577
123	(HF L5 Day 1st-third) - (CON L100 Day 3rd-third)	-0.593321	0.312403	176.096	-1.89921	0.995309
124	(HF L5 Day 1st-third) - (HF L100 Day 3rd-third)	-0.699856	0.302572	176.608	-2.31302	0.929313
125	(HF L5 Day 1st-third) - (CON L5 Day 3rd-third)	-1.35066	0.312032	175.901	-4.32858	0.0114779
126	(HF L5 Day 1st-third) - (HF L5 Day 3rd-third)	-1.31778	0.323351	76.0004	-4.07538	0.039361
127	(HF L5 Day 1st-third) - (CON LD Day 3rd-third)	-0.0984464	0.302163	176.395	-0.325805	1
128	(HF L5 Day 1st-third) - (HF LD Day 3rd-third)	-0.0323119	0.324373	174.994	-0.0996133	1
129	(HF L5 Day 1st-third) - (CON L100 Night 3rd-third)	-2.91603	0.312403	176.096	-9.33418	3.85691e-13
130	(HF L5 Day 1st-third) - (HF L100 Night 3rd-third)	-1.44134	0.302572	176.608	-4.76362	0.00205542
131	(HF L5 Day 1st-third) - (CON L5 Night 3rd-third)	-1.41712	0.312032	175.901	-4.54157	0.00506878
132	(HF L5 Day 1st-third) - (HF L5 Night 3rd-third)	-1.70556	0.280269	98.184	-6.08541	1.31956e-05
133	(HF L5 Day 1st-third) - (CON LD Night 3rd-third)	-3.05771	0.302163	176.395	-10.1194	3.5183e-13
134	(HF L5 Day 1st-third) - (HF LD Night 3rd-third)	-1.92945	0.324373	174.994	-5.94826	8.68348e-06
135	(CON LD Day 1st-third) - (HF LD Day 1st-third)	0.141953	0.355991	139.263	0.398756	1
136	(CON LD Day 1st-third) - (CON L100 Night 1st-third)	-1.88528	0.34365	139.666	-5.48607	0.000107488
137	(CON LD Day 1st-third) - (HF L100 Night 1st-third)	-1.48774	0.344249	139.681	-4.32172	0.0129565
138	(CON LD Day 1st-third) - (CON L5 Night 1st-third)	-0.723682	0.343081	139.27	-2.10936	0.976295
139	(CON LD Day 1st-third) - (HF L5 Night 1st-third)	-1.41511	0.325015	138.85	-4.35398	0.0115593
140	(CON LD Day 1st-third) - (CON LD Night 1st-third)	-1.48521	0.381507	84.278	-3.893	0.0642184
141	(CON LD Day 1st-third) - (HF LD Night 1st-third)	-1.95057	0.398916	139.978	-4.88967	0.00143032
142	(CON LD Day 1st-third) - (CON L100 Day 2nd-third)	-1.89012	0.322807	208.825	-5.85527	1.104e-05
143	(CON LD Day 1st-third) - (HF L100 Day 2nd-third)	-1.05978	0.315435	206.03	-3.35974	0.227964
144	(CON LD Day 1st-third) - (CON L5 Day 2nd-third)	-1.16204	0.322176	208.914	-3.60684	0.119679
145	(CON LD Day 1st-third) - (HF L5 Day 2nd-third)	-1.30641	0.315159	205.983	-4.14522	0.0213103
146	(CON LD Day 1st-third) - (CON LD Day 2nd-third)	0.058849	0.299244	88.5575	0.196659	1
147	(CON LD Day 1st-third) - (HF LD Day 2nd-third)	-0.107474	0.331063	211.582	-0.324633	1
148	(CON LD Day 1st-third) - (CON L100 Night 2nd-third)	-1.42408	0.322807	208.825	-4.41155	0.00785281
149	(CON LD Day 1st-third) - (HF L100 Night 2nd-third)	-0.991631	0.315435	206.03	-3.1437	0.365126
150	(CON LD Day 1st-third) - (CON L5 Night 2nd-third)	-1.58204	0.322176	208.914	-4.91048	0.000993979
151	(CON LD Day 1st-third) - (HF L5 Night 2nd-third)	-1.03178	0.315159	205.983	-3.27382	0.277885
152	(CON LD Day 1st-third) - (CON LD Night 2nd-third)	-2.67314	0.314157	166.559	-8.50892	6.47349e-12
153	(CON LD Day 1st-third) - (HF LD Night 2nd-third)	-1.57128	0.331063	211.582	-4.74618	0.00200379
154	(CON LD Day 1st-third) - (CON L100 Day 3rd-third)	-0.998244	0.344814	187.001	-2.89502	0.559732
155	(CON LD Day 1st-third) - (HF L100 Day 3rd-third)	-1.10478	0.335499	186.131	-3.29295	0.267665
156	(CON LD Day 1st-third) - (CON L5 Day 3rd-third)	-1.75558	0.344224	186.611	-5.10011	0.000462468
157	(CON LD Day 1st-third) - (HF L5 Day 3rd-third)	-1.7227	0.335239	186.126	-5.13872	0.000389561
158	(CON LD Day 1st-third) - (CON LD Day 3rd-third)	-0.50337	0.354578	92.0204	-1.41963	0.999975
159	(CON LD Day 1st-third) - (HF LD Day 3rd-third)	-0.437236	0.355519	186.745	-1.22985	1
160	(CON LD Day 1st-third) - (CON L100 Night 3rd-third)	-3.32095	0.344814	187.001	-9.63114	2.67675e-13
161	(CON LD Day 1st-third) - (HF L100 Night 3rd-third)	-1.84626	0.335499	186.131	-5.50304	7.15993e-05
162	(CON LD Day 1st-third) - (CON L5 Night 3rd-third)	-1.82204	0.344224	186.611	-5.29318	0.000191861
163	(CON LD Day 1st-third) - (HF L5 Night 3rd-third)	-2.11048	0.335239	186.126	-6.29544	1.31847e-06
164	(CON LD Day 1st-third) - (CON LD Night 3rd-third)	-3.46263	0.315786	119.013	-10.9651	2.30926e-13
165	(CON LD Day 1st-third) - (HF LD Night 3rd-third)	-2.33438	0.355519	186.745	-6.56611	3.07648e-07
166	(HF LD Day 1st-third) - (CON L100 Night 1st-third)	-2.02724	0.343572	137.441	-5.90047	1.59611e-05
167	(HF LD Day 1st-third) - (HF L100 Night 1st-third)	-1.6297	0.344288	138.246	-4.73353	0.00272032
168	(HF LD Day 1st-third) - (CON L5 Night 1st-third)	-0.865635	0.343016	137.245	-2.5236	0.829676
169	(HF LD Day 1st-third) - (HF L5 Night 1st-third)	-1.55706	0.324958	136.433	-4.79158	0.00217603
170	(HF LD Day 1st-third) - (CON LD Night 1st-third)	-1.62716	0.373713	139.974	-4.35404	0.0115131
171	(HF LD Day 1st-third) - (HF LD Night 1st-third)	-2.09252	0.406852	87.3533	-5.1432	0.000845936
172	(HF LD Day 1st-third) - (CON L100 Day 2nd-third)	-2.03207	0.322713	209.27	-6.29684	1.08308e-06
173	(HF LD Day 1st-third) - (HF L100 Day 2nd-third)	-1.20173	0.315418	206.167	-3.80997	0.0655766
174	(HF LD Day 1st-third) - (CON L5 Day 2nd-third)	-1.30399	0.322129	209.427	-4.04805	0.0298593
175	(HF LD Day 1st-third) - (HF L5 Day 2nd-third)	-1.44836	0.3151	206.057	-4.5965	0.00377965
176	(HF LD Day 1st-third) - (CON LD Day 2nd-third)	-0.0831044	0.322046	210.098	-0.258051	1
177	(HF LD Day 1st-third) - (HF LD Day 2nd-third)	-0.249427	0.305165	83.3002	-0.817353	1
178	(HF LD Day 1st-third) - (CON L100 Night 2nd-third)	-1.56603	0.322713	209.27	-4.8527	0.00127716
179	(HF LD Day 1st-third) - (HF L100 Night 2nd-third)	-1.13358	0.315418	206.167	-3.59392	0.124274
180	(HF LD Day 1st-third) - (CON L5 Night 2nd-third)	-1.72399	0.322129	209.427	-5.35188	0.000131968
181	(HF LD Day 1st-third) - (HF L5 Night 2nd-third)	-1.17373	0.3151	206.057	-3.72494	0.0850676
182	(HF LD Day 1st-third) - (CON LD Night 2nd-third)	-2.81509	0.322046	210.098	-8.74127	7.30083e-13
183	(HF LD Day 1st-third) - (HF LD Night 2nd-third)	-1.71324	0.322808	168.953	-5.30729	0.000196976
184	(HF LD Day 1st-third) - (CON L100 Day 3rd-third)	-1.1402	0.344727	181.119	-3.30754	0.259412
185	(HF LD Day 1st-third) - (HF L100 Day 3rd-third)	-1.24673	0.335482	180.345	-3.71624	0.0890397
186	(HF LD Day 1st-third) - (CON L5 Day 3rd-third)	-1.89754	0.34418	180.858	-5.51321	7.02712e-05
187	(HF LD Day 1st-third) - (HF L5 Day 3rd-third)	-1.86465	0.335184	180.194	-5.56308	5.55709e-05
188	(HF LD Day 1st-third) - (CON LD Day 3rd-third)	-0.645324	0.33521	180.213	-1.92513	0.994195
189	(HF LD Day 1st-third) - (HF LD Day 3rd-third)	-0.579189	0.378814	81.6643	-1.52895	0.999867
190	(HF LD Day 1st-third) - (CON L100 Night 3rd-third)	-3.46291	0.344727	181.119	-10.0454	3.08642e-13
191	(HF LD Day 1st-third) - (HF L100 Night 3rd-third)	-1.98821	0.335482	180.345	-5.92644	9.28681e-06
192	(HF LD Day 1st-third) - (CON L5 Night 3rd-third)	-1.96399	0.34418	180.858	-5.7063	2.76243e-05
193	(HF LD Day 1st-third) - (HF L5 Night 3rd-third)	-2.25243	0.335184	180.194	-6.71999	1.43201e-07
194	(HF LD Day 1st-third) - (CON LD Night 3rd-third)	-3.60458	0.33521	180.213	-10.7532	2.48468e-13
195	(HF LD Day 1st-third) - (HF LD Night 3rd-third)	-2.47633	0.331761	106.062	-7.4642	1.51723e-08
196	(CON L100 Night 1st-third) - (HF L100 Night 1st-third)	0.39754	0.332884	138.816	1.19423	1
197	(CON L100 Night 1st-third) - (CON L5 Night 1st-third)	1.1616	0.329957	137.437	3.52047	0.158853
198	(CON L100 Night 1st-third) - (HF L5 Night 1st-third)	0.470176	0.311155	136.389	1.51107	0.999931
199	(CON L100 Night 1st-third) - (CON LD Night 1st-third)	0.400078	0.362308	140.355	1.10425	1
200	(CON L100 Night 1st-third) - (HF LD Night 1st-third)	-0.0652832	0.388714	139.174	-0.167947	1
201	(CON L100 Night 1st-third) - (CON L100 Day 2nd-third)	-0.00483465	0.300233	169.246	-0.016103	1
202	(CON L100 Night 1st-third) - (HF L100 Day 2nd-third)	0.825505	0.302192	210.069	2.73173	0.690167
203	(CON L100 Night 1st-third) - (CON L5 Day 2nd-third)	0.723244	0.308447	212.934	2.34479	0.919269
204	(CON L100 Night 1st-third) - (HF L5 Day 2nd-third)	0.578879	0.300845	210.311	1.92418	0.994459
205	(CON L100 Night 1st-third) - (CON LD Day 2nd-third)	1.94413	0.308405	213.639	6.30383	1.01039e-06
206	(CON L100 Night 1st-third) - (HF LD Day 2nd-third)	1.77781	0.317395	215.22	5.60126	3.83782e-05
207	(CON L100 Night 1st-third) - (CON L100 Night 2nd-third)	0.461207	0.283628	82.4055	1.6261	0.999559
208	(CON L100 Night 1st-third) - (HF L100 Night 2nd-third)	0.893653	0.302192	210.069	2.95724	0.508808
209	(CON L100 Night 1st-third) - (CON L5 Night 2nd-third)	0.303244	0.308447	212.934	0.983131	1
210	(CON L100 Night 1st-third) - (HF L5 Night 2nd-third)	0.853509	0.300845	210.311	2.83704	0.606624
211	(CON L100 Night 1st-third) - (CON LD Night 2nd-third)	-0.787851	0.308405	213.639	-2.5546	0.814613
212	(CON L100 Night 1st-third) - (HF LD Night 2nd-third)	0.314001	0.317395	215.22	0.989309	1
213	(CON L100 Night 1st-third) - (CON L100 Day 3rd-third)	0.88704	0.308655	104.746	2.87389	0.578369
214	(CON L100 Night 1st-third) - (HF L100 Day 3rd-third)	0.780505	0.323079	181.32	2.41583	0.888474
215	(CON L100 Night 1st-third) - (CON L5 Day 3rd-third)	0.129703	0.33141	181.027	0.391366	1
216	(CON L100 Night 1st-third) - (HF L5 Day 3rd-third)	0.162583	0.32182	180.749	0.5052	1
217	(CON L100 Night 1st-third) - (CON LD Day 3rd-third)	1.38191	0.322322	180.991	4.28737	0.0132334
218	(CON L100 Night 1st-third) - (HF LD Day 3rd-third)	1.44805	0.342828	180.631	4.22384	0.0167028
219	(CON L100 Night 1st-third) - (CON L100 Night 3rd-third)	-1.43567	0.352878	80.9338	-4.06845	0.0389487
220	(CON L100 Night 1st-third) - (HF L100 Night 3rd-third)	0.0390236	0.323079	181.32	0.120787	1
221	(CON L100 Night 1st-third) - (CON L5 Night 3rd-third)	0.0632442	0.33141	181.027	0.190834	1
222	(CON L100 Night 1st-third) - (HF L5 Night 3rd-third)	-0.225195	0.32182	180.749	-0.699754	1
223	(CON L100 Night 1st-third) - (CON LD Night 3rd-third)	-1.57734	0.322322	180.991	-4.89369	0.00116843
224	(CON L100 Night 1st-third) - (HF LD Night 3rd-third)	-0.449094	0.342828	180.631	-1.30997	0.999998
225	(HF L100 Night 1st-third) - (CON L5 Night 1st-third)	0.764063	0.331197	137.778	2.30698	0.92932
226	(HF L100 Night 1st-third) - (HF L5 Night 1st-third)	0.0726359	0.31244	137.337	0.232479	1
227	(HF L100 Night 1st-third) - (CON LD Night 1st-third)	0.00253849	0.362004	140.317	0.00701234	1
228	(HF L100 Night 1st-third) - (HF LD Night 1st-third)	-0.462823	0.387311	139.814	-1.19496	1
229	(HF L100 Night 1st-third) - (CON L100 Day 2nd-third)	-0.402375	0.311535	211.082	-1.29159	0.999999
230	(HF L100 Night 1st-third) - (HF L100 Day 2nd-third)	0.427965	0.293813	169.44	1.45659	0.999973
231	(HF L100 Night 1st-third) - (CON L5 Day 2nd-third)	0.325704	0.309086	211.651	1.05377	1
232	(HF L100 Night 1st-third) - (HF L5 Day 2nd-third)	0.18134	0.302174	209.022	0.600116	1
233	(HF L100 Night 1st-third) - (CON LD Day 2nd-third)	1.54659	0.308924	212.916	5.00639	0.000642499
234	(HF L100 Night 1st-third) - (HF LD Day 2nd-third)	1.38027	0.318837	213.624	4.32908	0.0106996
235	(HF L100 Night 1st-third) - (CON L100 Night 2nd-third)	0.0636672	0.311535	211.082	0.204366	1
236	(HF L100 Night 1st-third) - (HF L100 Night 2nd-third)	0.496113	0.278763	86.4137	1.7797	0.99785
237	(HF L100 Night 1st-third) - (CON L5 Night 2nd-third)	-0.0942957	0.309086	211.651	-0.305079	1
238	(HF L100 Night 1st-third) - (HF L5 Night 2nd-third)	0.455969	0.302174	209.022	1.50896	0.999947
239	(HF L100 Night 1st-third) - (CON LD Night 2nd-third)	-1.18539	0.308924	212.916	-3.83716	0.0598805
240	(HF L100 Night 1st-third) - (HF LD Night 2nd-third)	-0.0835384	0.318837	213.624	-0.26201	1
241	(HF L100 Night 1st-third) - (CON L100 Day 3rd-third)	0.4895	0.334285	185.458	1.46432	0.999971
242	(HF L100 Night 1st-third) - (HF L100 Day 3rd-third)	0.382965	0.30147	110.658	1.27032	0.999998
243	(HF L100 Night 1st-third) - (CON L5 Day 3rd-third)	-0.267837	0.332004	184.462	-0.806728	1
244	(HF L100 Night 1st-third) - (HF L5 Day 3rd-third)	-0.234957	0.323063	184.494	-0.727279	1
245	(HF L100 Night 1st-third) - (CON LD Day 3rd-third)	0.984375	0.322303	184.166	3.05419	0.433009
246	(HF L100 Night 1st-third) - (HF LD Day 3rd-third)	1.05051	0.344164	184.356	3.05235	0.434414
247	(HF L100 Night 1st-third) - (CON L100 Night 3rd-third)	-1.83321	0.334285	185.458	-5.48397	7.87166e-05
248	(HF L100 Night 1st-third) - (HF L100 Night 3rd-third)	-0.358516	0.34189	85.5958	-1.04863	1
249	(HF L100 Night 1st-third) - (CON L5 Night 3rd-third)	-0.334296	0.332004	184.462	-1.0069	1
250	(HF L100 Night 1st-third) - (HF L5 Night 3rd-third)	-0.622734	0.323063	184.494	-1.9276	0.994111
251	(HF L100 Night 1st-third) - (CON LD Night 3rd-third)	-1.97488	0.322303	184.166	-6.12741	3.22784e-06
252	(HF L100 Night 1st-third) - (HF LD Night 3rd-third)	-0.846634	0.344164	184.356	-2.45997	0.867162
253	(CON L5 Night 1st-third) - (HF L5 Night 1st-third)	-0.691427	0.3107	136.167	-2.22538	0.953131
254	(CON L5 Night 1st-third) - (CON LD Night 1st-third)	-0.761524	0.361496	139.91	-2.10659	0.976732
255	(CON L5 Night 1st-third) - (HF LD Night 1st-third)	-1.22689	0.387586	138.849	-3.16546	0.354959
256	(CON L5 Night 1st-third) - (CON L100 Day 2nd-third)	-1.16644	0.308152	213.137	-3.78526	0.0704415
257	(CON L5 Night 1st-third) - (HF L100 Day 2nd-third)	-0.336098	0.300942	210.285	-1.11682	1
258	(CON L5 Night 1st-third) - (CON L5 Day 2nd-third)	-0.438359	0.300085	168.787	-1.46078	0.999971
259	(CON L5 Night 1st-third) - (HF L5 Day 2nd-third)	-0.582723	0.300375	210.451	-1.93999	0.99368
260	(CON L5 Night 1st-third) - (CON LD Day 2nd-third)	0.782531	0.307724	213.967	2.54297	0.82176
261	(CON L5 Night 1st-third) - (HF LD Day 2nd-third)	0.616208	0.317002	215.4	1.94386	0.993509
262	(CON L5 Night 1st-third) - (CON L100 Night 2nd-third)	-0.700396	0.308152	213.137	-2.27289	0.943226
263	(CON L5 Night 1st-third) - (HF L100 Night 2nd-third)	-0.26795	0.300942	210.285	-0.89037	1
264	(CON L5 Night 1st-third) - (CON L5 Night 2nd-third)	-0.858359	0.283472	82.559	-3.02802	0.462456
265	(CON L5 Night 1st-third) - (HF L5 Night 2nd-third)	-0.308094	0.300375	210.451	-1.0257	1
266	(CON L5 Night 1st-third) - (CON LD Night 2nd-third)	-1.94945	0.307724	213.967	-6.33508	8.50963e-07
267	(CON L5 Night 1st-third) - (HF LD Night 2nd-third)	-0.847601	0.317002	215.4	-2.6738	0.733772
268	(CON L5 Night 1st-third) - (CON L100 Day 3rd-third)	-0.274562	0.331135	180.712	-0.829155	1
269	(CON L5 Night 1st-third) - (HF L100 Day 3rd-third)	-0.381098	0.32191	180.658	-1.18386	1
270	(CON L5 Night 1st-third) - (CON L5 Day 3rd-third)	-1.0319	0.308511	104.992	-3.34478	0.249216
271	(CON L5 Night 1st-third) - (HF L5 Day 3rd-third)	-0.99902	0.32138	180.38	-3.10853	0.392225
272	(CON L5 Night 1st-third) - (CON LD Day 3rd-third)	0.220312	0.321517	180.455	0.685225	1
273	(CON L5 Night 1st-third) - (HF LD Day 3rd-third)	0.286446	0.342465	180.303	0.836426	1
274	(CON L5 Night 1st-third) - (CON L100 Night 3rd-third)	-2.59727	0.331135	180.712	-7.84353	2.31605e-10
275	(CON L5 Night 1st-third) - (HF L100 Night 3rd-third)	-1.12258	0.32191	180.658	-3.48724	0.167785
276	(CON L5 Night 1st-third) - (CON L5 Night 3rd-third)	-1.09836	0.352752	80.8777	-3.11368	0.401138
277	(CON L5 Night 1st-third) - (HF L5 Night 3rd-third)	-1.3868	0.32138	180.38	-4.31513	0.0119545
278	(CON L5 Night 1st-third) - (CON LD Night 3rd-third)	-2.73895	0.321517	180.455	-8.51882	4.18665e-12
279	(CON L5 Night 1st-third) - (HF LD Night 3rd-third)	-1.6107	0.342465	180.303	-4.70325	0.00260772
280	(HF L5 Night 1st-third) - (CON LD Night 1st-third)	-0.0700974	0.3444	139.792	-0.203535	1
281	(HF L5 Night 1st-third) - (HF LD Night 1st-third)	-0.535459	0.371706	138.783	-1.44055	0.999976
282	(HF L5 Night 1st-third) - (CON L100 Day 2nd-third)	-0.47501	0.287929	217.668	-1.64975	0.999663
283	(HF L5 Night 1st-third) - (HF L100 Day 2nd-third)	0.355329	0.28016	216.165	1.26831	0.999999
284	(HF L5 Night 1st-third) - (CON L5 Day 2nd-third)	0.253068	0.287527	217.812	0.880157	1
285	(HF L5 Night 1st-third) - (HF L5 Day 2nd-third)	0.108704	0.272016	167.403	0.399622	1
286	(HF L5 Night 1st-third) - (CON LD Day 2nd-third)	1.47396	0.287445	219.15	5.12779	0.000363523
287	(HF L5 Night 1st-third) - (HF LD Day 2nd-third)	1.30764	0.297366	218.479	4.3974	0.00816573
288	(HF L5 Night 1st-third) - (CON L100 Night 2nd-third)	-0.00896872	0.287929	217.668	-0.0311491	1
289	(HF L5 Night 1st-third) - (HF L100 Night 2nd-third)	0.423477	0.28016	216.165	1.51156	0.999946
290	(HF L5 Night 1st-third) - (CON L5 Night 2nd-third)	-0.166932	0.287527	217.812	-0.580578	1
291	(HF L5 Night 1st-third) - (HF L5 Night 2nd-third)	0.383333	0.255686	77.8355	1.49924	0.999907
292	(HF L5 Night 1st-third) - (CON LD Night 2nd-third)	-1.25803	0.287445	219.15	-4.37658	0.00884299
293	(HF L5 Night 1st-third) - (HF LD Night 2nd-third)	-0.156174	0.297366	218.479	-0.525193	1
294	(HF L5 Night 1st-third) - (CON L100 Day 3rd-third)	0.416865	0.312403	176.096	1.33438	0.999997
295	(HF L5 Night 1st-third) - (HF L100 Day 3rd-third)	0.310329	0.302572	176.608	1.02564	1
296	(HF L5 Night 1st-third) - (CON L5 Day 3rd-third)	-0.340473	0.312032	175.901	-1.09115	1
297	(HF L5 Night 1st-third) - (HF L5 Day 3rd-third)	-0.307593	0.280269	98.184	-1.09749	1
298	(HF L5 Night 1st-third) - (CON LD Day 3rd-third)	0.911739	0.302163	176.395	3.01737	0.461979
299	(HF L5 Night 1st-third) - (HF LD Day 3rd-third)	0.977873	0.324373	174.994	3.01465	0.464171
300	(HF L5 Night 1st-third) - (CON L100 Night 3rd-third)	-1.90584	0.312403	176.096	-6.10059	3.97326e-06
301	(HF L5 Night 1st-third) - (HF L100 Night 3rd-third)	-0.431152	0.302572	176.608	-1.42496	0.999984
302	(HF L5 Night 1st-third) - (CON L5 Night 3rd-third)	-0.406932	0.312032	175.901	-1.30413	0.999998
303	(HF L5 Night 1st-third) - (HF L5 Night 3rd-third)	-0.69537	0.323351	76.0004	-2.15051	0.96452
304	(HF L5 Night 1st-third) - (CON LD Night 3rd-third)	-2.04752	0.302163	176.395	-6.7762	1.10418e-07
305	(HF L5 Night 1st-third) - (HF LD Night 3rd-third)	-0.91927	0.324373	174.994	-2.83399	0.609179
306	(CON LD Night 1st-third) - (HF LD Night 1st-third)	-0.465362	0.414525	140.276	-1.12264	1
307	(CON LD Night 1st-third) - (CON L100 Day 2nd-third)	-0.404913	0.342652	202.325	-1.1817	1
308	(CON LD Night 1st-third) - (HF L100 Day 2nd-third)	0.425427	0.334983	199.295	1.26999	0.999999
309	(CON LD Night 1st-third) - (CON L5 Day 2nd-third)	0.323166	0.341627	202.432	0.945961	1
310	(CON LD Night 1st-third) - (HF L5 Day 2nd-third)	0.178801	0.335115	199.1	0.533552	1
311	(CON LD Night 1st-third) - (CON LD Day 2nd-third)	1.54406	0.334055	167.282	4.62216	0.00377507
312	(CON LD Night 1st-third) - (HF LD Day 2nd-third)	1.37773	0.35014	205.718	3.93481	0.0439373
313	(CON LD Night 1st-third) - (CON L100 Night 2nd-third)	0.0611287	0.342652	202.325	0.178399	1
314	(CON LD Night 1st-third) - (HF L100 Night 2nd-third)	0.493575	0.334983	199.295	1.47343	0.999968
315	(CON LD Night 1st-third) - (CON L5 Night 2nd-third)	-0.0968342	0.341627	202.432	-0.28345	1
316	(CON LD Night 1st-third) - (HF L5 Night 2nd-third)	0.453431	0.335115	199.1	1.35306	0.999996
317	(CON LD Night 1st-third) - (CON LD Night 2nd-third)	-1.18793	0.32007	94.6875	-3.71147	0.102767
318	(CON LD Night 1st-third) - (HF LD Night 2nd-third)	-0.0860769	0.35014	205.718	-0.245836	1
319	(CON LD Night 1st-third) - (CON L100 Day 3rd-third)	0.486962	0.363459	190.06	1.3398	0.999996
320	(CON LD Night 1st-third) - (HF L100 Day 3rd-third)	0.380427	0.353941	188.465	1.07483	1
321	(CON LD Night 1st-third) - (CON L5 Day 3rd-third)	-0.270376	0.362494	189.655	-0.745878	1
322	(CON LD Night 1st-third) - (HF L5 Day 3rd-third)	-0.237495	0.354065	188.481	-0.670767	1
323	(CON LD Night 1st-third) - (CON LD Day 3rd-third)	0.981836	0.335509	127.286	2.92641	0.536139
324	(CON LD Night 1st-third) - (HF LD Day 3rd-third)	1.04797	0.373349	190.587	2.80695	0.630855
325	(CON LD Night 1st-third) - (CON L100 Night 3rd-third)	-1.83575	0.363459	190.06	-5.05076	0.000568788
326	(CON LD Night 1st-third) - (HF L100 Night 3rd-third)	-0.361055	0.353941	188.465	-1.0201	1
327	(CON LD Night 1st-third) - (CON L5 Night 3rd-third)	-0.336834	0.362494	189.655	-0.929214	1
328	(CON LD Night 1st-third) - (HF L5 Night 3rd-third)	-0.625273	0.354065	188.481	-1.76598	0.998696
329	(CON LD Night 1st-third) - (CON LD Night 3rd-third)	-1.97742	0.372251	100.224	-5.31207	0.000355633
330	(CON LD Night 1st-third) - (HF LD Night 3rd-third)	-0.849172	0.373349	190.587	-2.27447	0.942086
331	(HF LD Night 1st-third) - (CON L100 Day 2nd-third)	0.0604485	0.370519	193.835	0.163146	1
332	(HF LD Night 1st-third) - (HF L100 Day 2nd-third)	0.890788	0.362493	190.975	2.4574	0.868753
333	(HF LD Night 1st-third) - (CON L5 Day 2nd-third)	0.788527	0.369013	194.232	2.13685	0.973504
334	(HF LD Night 1st-third) - (HF L5 Day 2nd-third)	0.644163	0.363119	190.402	1.77397	0.998589
335	(HF LD Night 1st-third) - (CON LD Day 2nd-third)	2.00942	0.368896	194.587	5.44711	8.95251e-05
336	(HF LD Night 1st-third) - (HF LD Day 2nd-third)	1.84309	0.369891	168.793	4.9828	0.000835671
337	(HF LD Night 1st-third) - (CON L100 Night 2nd-third)	0.52649	0.370519	193.835	1.42095	0.999986
338	(HF LD Night 1st-third) - (HF L100 Night 2nd-third)	0.958936	0.362493	190.975	2.6454	0.753592
339	(HF LD Night 1st-third) - (CON L5 Night 2nd-third)	0.368527	0.369013	194.232	0.998683	1
340	(HF LD Night 1st-third) - (HF L5 Night 2nd-third)	0.918792	0.363119	190.402	2.53028	0.828562
341	(HF LD Night 1st-third) - (CON LD Night 2nd-third)	-0.722567	0.368896	194.587	-1.95873	0.992508
342	(HF LD Night 1st-third) - (HF LD Night 2nd-third)	0.379285	0.354598	96.4414	1.06962	1
343	(HF LD Night 1st-third) - (CON L100 Day 3rd-third)	0.952324	0.389842	186.81	2.44284	0.875863
344	(HF LD Night 1st-third) - (HF L100 Day 3rd-third)	0.845788	0.38008	184.905	2.22529	0.955209
345	(HF LD Night 1st-third) - (CON L5 Day 3rd-third)	0.194986	0.388411	186.695	0.502008	1
346	(HF LD Night 1st-third) - (HF L5 Day 3rd-third)	0.227866	0.380678	184.638	0.59858	1
347	(HF LD Night 1st-third) - (CON LD Day 3rd-third)	1.4472	0.380271	184.72	3.8057	0.0677121
348	(HF LD Night 1st-third) - (HF LD Day 3rd-third)	1.51333	0.37773	124.899	4.00639	0.0396418
349	(HF LD Night 1st-third) - (CON L100 Night 3rd-third)	-1.37038	0.389842	186.81	-3.51523	0.155455
350	(HF LD Night 1st-third) - (HF L100 Night 3rd-third)	0.104307	0.38008	184.905	0.274434	1
351	(HF LD Night 1st-third) - (CON L5 Night 3rd-third)	0.128527	0.388411	186.695	0.330905	1
352	(HF LD Night 1st-third) - (HF L5 Night 3rd-third)	-0.159911	0.380678	184.638	-0.42007	1
353	(HF LD Night 1st-third) - (CON LD Night 3rd-third)	-1.51206	0.380271	184.72	-3.97627	0.039204
354	(HF LD Night 1st-third) - (HF LD Night 3rd-third)	-0.383811	0.41966	98.9287	-0.914575	1
355	(CON L100 Day 2nd-third) - (HF L100 Day 2nd-third)	0.83034	0.278387	145.921	2.98268	0.490742
356	(CON L100 Day 2nd-third) - (CON L5 Day 2nd-third)	0.728079	0.285042	145.427	2.55429	0.811867
357	(CON L100 Day 2nd-third) - (HF L5 Day 2nd-third)	0.583714	0.276756	145.327	2.10913	0.976545
358	(CON L100 Day 2nd-third) - (CON LD Day 2nd-third)	1.94897	0.285005	146.779	6.83837	1.24279e-07
359	(CON L100 Day 2nd-third) - (HF LD Day 2nd-third)	1.78265	0.29465	145.28	6.05005	7.04517e-06
360	(CON L100 Day 2nd-third) - (CON L100 Night 2nd-third)	0.466042	0.302213	75.9091	1.5421	0.999831
361	(CON L100 Day 2nd-third) - (HF L100 Night 2nd-third)	0.898488	0.278387	145.921	3.22748	0.312504
362	(CON L100 Day 2nd-third) - (CON L5 Night 2nd-third)	0.308079	0.285042	145.427	1.08082	1
363	(CON L100 Day 2nd-third) - (HF L5 Night 2nd-third)	0.858344	0.276756	145.327	3.10145	0.400031
364	(CON L100 Day 2nd-third) - (CON LD Night 2nd-third)	-0.783016	0.285005	146.779	-2.74738	0.677042
365	(CON L100 Day 2nd-third) - (HF LD Night 2nd-third)	0.318836	0.29465	145.28	1.08208	1
366	(CON L100 Day 2nd-third) - (CON L100 Day 3rd-third)	0.891875	0.310372	79.0445	2.87357	0.579628
367	(CON L100 Day 2nd-third) - (HF L100 Day 3rd-third)	0.78534	0.300931	196.639	2.6097	0.778398
368	(CON L100 Day 2nd-third) - (CON L5 Day 3rd-third)	0.134537	0.309744	195.035	0.434349	1
369	(CON L100 Day 2nd-third) - (HF L5 Day 3rd-third)	0.167418	0.299422	196.448	0.559136	1
370	(CON L100 Day 2nd-third) - (CON LD Day 3rd-third)	1.38675	0.30004	196.544	4.62187	0.00348297
371	(CON L100 Day 2nd-third) - (HF LD Day 3rd-third)	1.45288	0.321885	192.776	4.51367	0.00542895
372	(CON L100 Day 2nd-third) - (CON L100 Night 3rd-third)	-1.43083	0.275041	123.383	-5.20226	0.000434345
373	(CON L100 Day 2nd-third) - (HF L100 Night 3rd-third)	0.0438582	0.300931	196.639	0.145742	1
374	(CON L100 Day 2nd-third) - (CON L5 Night 3rd-third)	0.0680788	0.309744	195.035	0.21979	1
375	(CON L100 Day 2nd-third) - (HF L5 Night 3rd-third)	-0.22036	0.299422	196.448	-0.73595	1
376	(CON L100 Day 2nd-third) - (CON LD Night 3rd-third)	-1.57251	0.30004	196.544	-5.24099	0.000233828
377	(CON L100 Day 2nd-third) - (HF LD Night 3rd-third)	-0.444259	0.321885	192.776	-1.38018	0.999993
378	(HF L100 Day 2nd-third) - (CON L5 Day 2nd-third)	-0.102261	0.276635	145.278	-0.36966	1
379	(HF L100 Day 2nd-third) - (HF L5 Day 2nd-third)	-0.246626	0.268664	145.397	-0.917972	1
380	(HF L100 Day 2nd-third) - (CON LD Day 2nd-third)	1.11863	0.276497	146.811	4.04572	0.033113
381	(HF L100 Day 2nd-third) - (HF LD Day 2nd-third)	0.952306	0.287216	145.398	3.31564	0.258457
382	(HF L100 Day 2nd-third) - (CON L100 Night 2nd-third)	-0.364298	0.278387	145.921	-1.3086	0.999998
383	(HF L100 Day 2nd-third) - (HF L100 Night 2nd-third)	0.0681481	0.284929	75.9091	0.239176	1
384	(HF L100 Day 2nd-third) - (CON L5 Night 2nd-third)	-0.522261	0.276635	145.278	-1.88791	0.995482
385	(HF L100 Day 2nd-third) - (HF L5 Night 2nd-third)	0.028004	0.268664	145.397	0.104234	1
386	(HF L100 Day 2nd-third) - (CON LD Night 2nd-third)	-1.61336	0.276497	146.811	-5.83498	1.96499e-05
387	(HF L100 Day 2nd-third) - (HF LD Night 2nd-third)	-0.511504	0.287216	145.398	-1.7809	0.998327
388	(HF L100 Day 2nd-third) - (CON L100 Day 3rd-third)	0.0615353	0.303631	193.397	0.202665	1
389	(HF L100 Day 2nd-third) - (HF L100 Day 3rd-third)	-0.045	0.292621	79.0445	-0.153782	1
390	(HF L100 Day 2nd-third) - (CON L5 Day 3rd-third)	-0.695803	0.302025	193.059	-2.30379	0.933021
391	(HF L100 Day 2nd-third) - (HF L5 Day 3rd-third)	-0.662922	0.291959	195.021	-2.2706	0.94337
392	(HF L100 Day 2nd-third) - (CON LD Day 3rd-third)	0.556409	0.291536	194.926	1.90854	0.995056
393	(HF L100 Day 2nd-third) - (HF LD Day 3rd-third)	0.622544	0.315095	190.537	1.97573	0.99139
394	(HF L100 Day 2nd-third) - (CON L100 Night 3rd-third)	-2.26117	0.303631	193.397	-7.4471	1.93019e-09
395	(HF L100 Day 2nd-third) - (HF L100 Night 3rd-third)	-0.786481	0.259311	123.383	-3.03297	0.453375
396	(HF L100 Day 2nd-third) - (CON L5 Night 3rd-third)	-0.762261	0.302025	193.059	-2.52383	0.832461
397	(HF L100 Day 2nd-third) - (HF L5 Night 3rd-third)	-1.0507	0.291959	195.021	-3.59879	0.123371
398	(HF L100 Day 2nd-third) - (CON LD Night 3rd-third)	-2.40285	0.291536	194.926	-8.24203	1.57425e-11
399	(HF L100 Day 2nd-third) - (HF LD Night 3rd-third)	-1.2746	0.315095	190.537	-4.04513	0.0308551
400	(CON L5 Day 2nd-third) - (HF L5 Day 2nd-third)	-0.144365	0.276337	145.156	-0.522423	1
401	(CON L5 Day 2nd-third) - (CON LD Day 2nd-third)	1.22089	0.284215	146.543	4.29566	0.0139365
402	(CON L5 Day 2nd-third) - (HF LD Day 2nd-third)	1.05457	0.294347	145.163	3.58274	0.133917
403	(CON L5 Day 2nd-third) - (CON L100 Night 2nd-third)	-0.262037	0.285042	145.427	-0.919293	1
404	(CON L5 Day 2nd-third) - (HF L100 Night 2nd-third)	0.170409	0.276635	145.278	0.616007	1
405	(CON L5 Day 2nd-third) - (CON L5 Night 2nd-third)	-0.42	0.302213	75.9091	-1.38975	0.999981
406	(CON L5 Day 2nd-third) - (HF L5 Night 2nd-third)	0.130265	0.276337	145.156	0.471399	1
407	(CON L5 Day 2nd-third) - (CON LD Night 2nd-third)	-1.51109	0.284215	146.543	-5.31674	0.000218121
408	(CON L5 Day 2nd-third) - (HF LD Night 2nd-third)	-0.409243	0.294347	145.163	-1.39034	0.99999
409	(CON L5 Day 2nd-third) - (CON L100 Day 3rd-third)	0.163796	0.309744	195.035	0.528811	1
410	(CON L5 Day 2nd-third) - (HF L100 Day 3rd-third)	0.0572609	0.299311	196.428	0.191309	1
411	(CON L5 Day 2nd-third) - (CON L5 Day 3rd-third)	-0.593542	0.310372	79.0445	-1.91236	0.992875
412	(CON L5 Day 2nd-third) - (HF L5 Day 3rd-third)	-0.560661	0.299035	196.375	-1.8749	0.996325
413	(CON L5 Day 2nd-third) - (CON LD Day 3rd-third)	0.65867	0.299035	196.375	2.20265	0.960837
414	(CON L5 Day 2nd-third) - (HF LD Day 3rd-third)	0.724805	0.321608	192.704	2.25369	0.948077
415	(CON L5 Day 2nd-third) - (CON L100 Night 3rd-third)	-2.15891	0.309744	195.035	-6.96998	2.97699e-08
416	(CON L5 Day 2nd-third) - (HF L100 Night 3rd-third)	-0.684221	0.299311	196.428	-2.28599	0.938798
417	(CON L5 Day 2nd-third) - (CON L5 Night 3rd-third)	-0.66	0.275041	123.383	-2.39964	0.892112
418	(CON L5 Day 2nd-third) - (HF L5 Night 3rd-third)	-0.948439	0.299035	196.375	-3.17166	0.345845
419	(CON L5 Day 2nd-third) - (CON LD Night 3rd-third)	-2.30059	0.299035	196.375	-7.69336	4.26402e-10
420	(CON L5 Day 2nd-third) - (HF LD Night 3rd-third)	-1.17234	0.321608	192.704	-3.64524	0.108383
421	(HF L5 Day 2nd-third) - (CON LD Day 2nd-third)	1.36525	0.276252	146.626	4.94206	0.00110828
422	(HF L5 Day 2nd-third) - (HF LD Day 2nd-third)	1.19893	0.28656	145.141	4.18387	0.0207838
423	(HF L5 Day 2nd-third) - (CON L100 Night 2nd-third)	-0.117672	0.276756	145.327	-0.425185	1
424	(HF L5 Day 2nd-third) - (HF L100 Night 2nd-third)	0.314774	0.268664	145.397	1.17163	1
425	(HF L5 Day 2nd-third) - (CON L5 Night 2nd-third)	-0.275635	0.276337	145.156	-0.997461	1
426	(HF L5 Day 2nd-third) - (HF L5 Night 2nd-third)	0.27463	0.284929	75.9091	0.963852	1
427	(HF L5 Day 2nd-third) - (CON LD Night 2nd-third)	-1.36673	0.276252	146.626	-4.9474	0.00108369
428	(HF L5 Day 2nd-third) - (HF LD Night 2nd-third)	-0.264878	0.28656	145.141	-0.924335	1
429	(HF L5 Day 2nd-third) - (CON L100 Day 3rd-third)	0.308161	0.302136	193.087	1.01994	1
430	(HF L5 Day 2nd-third) - (HF L100 Day 3rd-third)	0.201626	0.291959	195.021	0.690595	1
431	(HF L5 Day 2nd-third) - (CON L5 Day 3rd-third)	-0.449177	0.301753	192.985	-1.48856	0.999959
432	(HF L5 Day 2nd-third) - (HF L5 Day 3rd-third)	-0.416296	0.292621	79.0445	-1.42265	0.99997
433	(HF L5 Day 2nd-third) - (CON LD Day 3rd-third)	0.803035	0.291536	194.926	2.7545	0.672333
434	(HF L5 Day 2nd-third) - (HF LD Day 3rd-third)	0.86917	0.314497	190.359	2.76368	0.665107
435	(HF L5 Day 2nd-third) - (CON L100 Night 3rd-third)	-2.01455	0.302136	193.087	-6.66768	1.65179e-07
436	(HF L5 Day 2nd-third) - (HF L100 Night 3rd-third)	-0.539856	0.291959	195.021	-1.84908	0.99709
437	(HF L5 Day 2nd-third) - (CON L5 Night 3rd-third)	-0.515635	0.301753	192.985	-1.7088	0.9993
438	(HF L5 Day 2nd-third) - (HF L5 Night 3rd-third)	-0.804074	0.259311	123.383	-3.10081	0.402771
439	(HF L5 Day 2nd-third) - (CON LD Night 3rd-third)	-2.15622	0.291536	194.926	-7.39608	2.54608e-09
440	(HF L5 Day 2nd-third) - (HF LD Night 3rd-third)	-1.02797	0.314497	190.359	-3.26862	0.282196
441	(CON LD Day 2nd-third) - (HF LD Day 2nd-third)	-0.166323	0.29427	146.459	-0.565204	1
442	(CON LD Day 2nd-third) - (CON L100 Night 2nd-third)	-1.48293	0.285005	146.779	-5.20317	0.000360357
443	(CON LD Day 2nd-third) - (HF L100 Night 2nd-third)	-1.05048	0.276497	146.811	-3.79925	0.0722202
444	(CON LD Day 2nd-third) - (CON L5 Night 2nd-third)	-1.64089	0.284215	146.543	-5.77342	2.64417e-05
445	(CON LD Day 2nd-third) - (HF L5 Night 2nd-third)	-1.09062	0.276252	146.626	-3.94793	0.0455591
446	(CON LD Day 2nd-third) - (CON LD Night 2nd-third)	-2.73198	0.302142	78.0586	-9.04205	0
447	(CON LD Day 2nd-third) - (HF LD Night 2nd-third)	-1.63013	0.29427	146.459	-5.53957	7.9236e-05
448	(CON LD Day 2nd-third) - (CON L100 Day 3rd-third)	-1.05709	0.30971	196.524	-3.41317	0.200876
449	(CON LD Day 2nd-third) - (HF L100 Day 3rd-third)	-1.16363	0.299184	198.036	-3.88935	0.0513404
450	(CON LD Day 2nd-third) - (CON L5 Day 3rd-third)	-1.81443	0.308983	196.331	-5.87227	1.0916e-05
451	(CON LD Day 2nd-third) - (HF L5 Day 3rd-third)	-1.78155	0.298957	198.003	-5.95922	6.92771e-06
452	(CON LD Day 2nd-third) - (CON LD Day 3rd-third)	-0.562219	0.300128	83.6707	-1.87326	0.994957
453	(CON LD Day 2nd-third) - (HF LD Day 3rd-third)	-0.496085	0.321538	193.962	-1.54285	0.999911
454	(CON LD Day 2nd-third) - (CON L100 Night 3rd-third)	-3.3798	0.30971	196.524	-10.9128	1.57208e-13
455	(CON LD Day 2nd-third) - (HF L100 Night 3rd-third)	-1.90511	0.299184	198.036	-6.3677	8.08245e-07
456	(CON LD Day 2nd-third) - (CON L5 Night 3rd-third)	-1.88089	0.308983	196.331	-6.08735	3.61322e-06
457	(CON LD Day 2nd-third) - (HF L5 Night 3rd-third)	-2.16933	0.298957	198.003	-7.25632	5.52289e-09
458	(CON LD Day 2nd-third) - (CON LD Night 3rd-third)	-3.52148	0.267754	130.492	-13.1519	0
459	(CON LD Day 2nd-third) - (HF LD Night 3rd-third)	-2.39323	0.321538	193.962	-7.44306	1.95971e-09
460	(HF LD Day 2nd-third) - (CON L100 Night 2nd-third)	-1.3166	0.29465	145.28	-4.46837	0.00739701
461	(HF LD Day 2nd-third) - (HF L100 Night 2nd-third)	-0.884158	0.287216	145.398	-3.07837	0.417142
462	(HF LD Day 2nd-third) - (CON L5 Night 2nd-third)	-1.47457	0.294347	145.163	-5.00963	0.000840169
463	(HF LD Day 2nd-third) - (HF L5 Night 2nd-third)	-0.924302	0.28656	145.141	-3.2255	0.313878
464	(HF LD Day 2nd-third) - (CON LD Night 2nd-third)	-2.56566	0.29427	146.459	-8.71872	3.88645e-12
465	(HF LD Day 2nd-third) - (HF LD Night 2nd-third)	-1.46381	0.323079	75.9091	-4.5308	0.00919843
466	(HF LD Day 2nd-third) - (CON L100 Day 3rd-third)	-0.890771	0.318608	196.588	-2.79582	0.63976
467	(HF LD Day 2nd-third) - (HF L100 Day 3rd-third)	-0.997306	0.309117	197.529	-3.2263	0.308734
468	(HF LD Day 2nd-third) - (CON L5 Day 3rd-third)	-1.64811	0.318328	196.539	-5.17739	0.000313291
469	(HF LD Day 2nd-third) - (HF L5 Day 3rd-third)	-1.61523	0.308508	197.443	-5.23561	0.000238836
470	(HF LD Day 2nd-third) - (CON LD Day 3rd-third)	-0.395896	0.308679	197.469	-1.28255	0.999999
471	(HF LD Day 2nd-third) - (HF LD Day 3rd-third)	-0.329762	0.331801	79.0445	-0.993853	1
472	(HF LD Day 2nd-third) - (CON L100 Night 3rd-third)	-3.21348	0.318608	196.588	-10.086	2.95541e-13
473	(HF LD Day 2nd-third) - (HF L100 Night 3rd-third)	-1.73879	0.309117	197.529	-5.62501	3.72542e-05
474	(HF LD Day 2nd-third) - (CON L5 Night 3rd-third)	-1.71457	0.318328	196.539	-5.38617	0.00011852
475	(HF LD Day 2nd-third) - (HF L5 Night 3rd-third)	-2.00301	0.308508	197.443	-6.49256	4.1336e-07
476	(HF LD Day 2nd-third) - (CON LD Night 3rd-third)	-3.35516	0.308679	197.469	-10.8694	1.59095e-13
477	(HF LD Day 2nd-third) - (HF LD Night 3rd-third)	-2.2269	0.294031	123.383	-7.57371	4.6066e-09
478	(CON L100 Night 2nd-third) - (HF L100 Night 2nd-third)	0.432446	0.278387	145.921	1.5534	0.999881
479	(CON L100 Night 2nd-third) - (CON L5 Night 2nd-third)	-0.157963	0.285042	145.427	-0.554174	1
480	(CON L100 Night 2nd-third) - (HF L5 Night 2nd-third)	0.392302	0.276756	145.327	1.4175	0.999984
481	(CON L100 Night 2nd-third) - (CON LD Night 2nd-third)	-1.24906	0.285005	146.779	-4.38259	0.0101402
482	(CON L100 Night 2nd-third) - (HF LD Night 2nd-third)	-0.147206	0.29465	145.28	-0.499595	1
483	(CON L100 Night 2nd-third) - (CON L100 Day 3rd-third)	0.425833	0.275041	123.383	1.54825	0.999877
484	(CON L100 Night 2nd-third) - (HF L100 Day 3rd-third)	0.319298	0.300931	196.639	1.06103	1
485	(CON L100 Night 2nd-third) - (CON L5 Day 3rd-third)	-0.331505	0.309744	195.035	-1.07025	1
486	(CON L100 Night 2nd-third) - (HF L5 Day 3rd-third)	-0.298624	0.299422	196.448	-0.997333	1
487	(CON L100 Night 2nd-third) - (CON LD Day 3rd-third)	0.920707	0.30004	196.544	3.06861	0.421366
488	(CON L100 Night 2nd-third) - (HF LD Day 3rd-third)	0.986842	0.321885	192.776	3.06582	0.423675
489	(CON L100 Night 2nd-third) - (CON L100 Night 3rd-third)	-1.89688	0.310372	79.0445	-6.11162	2.01331e-05
490	(CON L100 Night 2nd-third) - (HF L100 Night 3rd-third)	-0.422183	0.300931	196.639	-1.40292	0.999989
491	(CON L100 Night 2nd-third) - (CON L5 Night 3rd-third)	-0.397963	0.309744	195.035	-1.28481	0.999999
492	(CON L100 Night 2nd-third) - (HF L5 Night 3rd-third)	-0.686402	0.299422	196.448	-2.29242	0.936793
493	(CON L100 Night 2nd-third) - (CON LD Night 3rd-third)	-2.03855	0.30004	196.544	-6.79426	7.881e-08
494	(CON L100 Night 2nd-third) - (HF LD Night 3rd-third)	-0.910301	0.321885	192.776	-2.82803	0.613937
495	(HF L100 Night 2nd-third) - (CON L5 Night 2nd-third)	-0.590409	0.276635	145.278	-2.13426	0.972554
496	(HF L100 Night 2nd-third) - (HF L5 Night 2nd-third)	-0.0401441	0.268664	145.397	-0.149422	1
497	(HF L100 Night 2nd-third) - (CON LD Night 2nd-third)	-1.6815	0.276497	146.811	-6.08145	5.92702e-06
498	(HF L100 Night 2nd-third) - (HF LD Night 2nd-third)	-0.579652	0.287216	145.398	-2.01817	0.987348
499	(HF L100 Night 2nd-third) - (CON L100 Day 3rd-third)	-0.00661286	0.303631	193.397	-0.0217793	1
500	(HF L100 Night 2nd-third) - (HF L100 Day 3rd-third)	-0.113148	0.259311	123.383	-0.436341	1
501	(HF L100 Night 2nd-third) - (CON L5 Day 3rd-third)	-0.763951	0.302025	193.059	-2.52942	0.829168
502	(HF L100 Night 2nd-third) - (HF L5 Day 3rd-third)	-0.73107	0.291959	195.021	-2.50401	0.843917
503	(HF L100 Night 2nd-third) - (CON LD Day 3rd-third)	0.488261	0.291536	194.926	1.67479	0.999527
504	(HF L100 Night 2nd-third) - (HF LD Day 3rd-third)	0.554396	0.315095	190.537	1.75946	0.998786
505	(HF L100 Night 2nd-third) - (CON L100 Night 3rd-third)	-2.32932	0.303631	193.397	-7.67155	5.10562e-10
506	(HF L100 Night 2nd-third) - (HF L100 Night 3rd-third)	-0.85463	0.292621	79.0445	-2.9206	0.543794
507	(HF L100 Night 2nd-third) - (CON L5 Night 3rd-third)	-0.830409	0.302025	193.059	-2.74947	0.676223
508	(HF L100 Night 2nd-third) - (HF L5 Night 3rd-third)	-1.11885	0.291959	195.021	-3.8322	0.0617519
509	(HF L100 Night 2nd-third) - (CON LD Night 3rd-third)	-2.471	0.291536	194.926	-8.47579	3.91109e-12
510	(HF L100 Night 2nd-third) - (HF LD Night 3rd-third)	-1.34275	0.315095	190.537	-4.2614	0.0143091
511	(CON L5 Night 2nd-third) - (HF L5 Night 2nd-third)	0.550265	0.276337	145.156	1.99128	0.989615
512	(CON L5 Night 2nd-third) - (CON LD Night 2nd-third)	-1.09109	0.284215	146.543	-3.83898	0.0640601
513	(CON L5 Night 2nd-third) - (HF LD Night 2nd-third)	0.0107572	0.294347	145.163	0.0365462	1
514	(CON L5 Night 2nd-third) - (CON L100 Day 3rd-third)	0.583796	0.309744	195.035	1.88477	0.99598
515	(CON L5 Night 2nd-third) - (HF L100 Day 3rd-third)	0.477261	0.299311	196.428	1.59453	0.999824
516	(CON L5 Night 2nd-third) - (CON L5 Day 3rd-third)	-0.173542	0.275041	123.383	-0.630967	1
517	(CON L5 Night 2nd-third) - (HF L5 Day 3rd-third)	-0.140661	0.299035	196.375	-0.470382	1
518	(CON L5 Night 2nd-third) - (CON LD Day 3rd-third)	1.07867	0.299035	196.375	3.60717	0.120422
519	(CON L5 Night 2nd-third) - (HF LD Day 3rd-third)	1.1448	0.321608	192.704	3.55963	0.137586
520	(CON L5 Night 2nd-third) - (CON L100 Night 3rd-third)	-1.73891	0.309744	195.035	-5.61402	3.9852e-05
521	(CON L5 Night 2nd-third) - (HF L100 Night 3rd-third)	-0.264221	0.299311	196.428	-0.882764	1
522	(CON L5 Night 2nd-third) - (CON L5 Night 3rd-third)	-0.24	0.310372	79.0445	-0.773266	1
523	(CON L5 Night 2nd-third) - (HF L5 Night 3rd-third)	-0.528439	0.299035	196.375	-1.76714	0.998698
524	(CON L5 Night 2nd-third) - (CON LD Night 3rd-third)	-1.88059	0.299035	196.375	-6.28885	1.24981e-06
525	(CON L5 Night 2nd-third) - (HF LD Night 3rd-third)	-0.752338	0.321608	192.704	-2.3393	0.920632
526	(HF L5 Night 2nd-third) - (CON LD Night 2nd-third)	-1.64136	0.276252	146.626	-5.94153	1.17753e-05
527	(HF L5 Night 2nd-third) - (HF LD Night 2nd-third)	-0.539508	0.28656	145.141	-1.8827	0.99568
528	(HF L5 Night 2nd-third) - (CON L100 Day 3rd-third)	0.0335313	0.302136	193.087	0.110981	1
529	(HF L5 Night 2nd-third) - (HF L100 Day 3rd-third)	-0.073004	0.291959	195.021	-0.250048	1
530	(HF L5 Night 2nd-third) - (CON L5 Day 3rd-third)	-0.723807	0.301753	192.985	-2.39867	0.89667
531	(HF L5 Night 2nd-third) - (HF L5 Day 3rd-third)	-0.690926	0.259311	123.383	-2.66447	0.737332
532	(HF L5 Night 2nd-third) - (CON LD Day 3rd-third)	0.528405	0.291536	194.926	1.81249	0.997944
533	(HF L5 Night 2nd-third) - (HF LD Day 3rd-third)	0.59454	0.314497	190.359	1.89045	0.995746
534	(HF L5 Night 2nd-third) - (CON L100 Night 3rd-third)	-2.28918	0.302136	193.087	-7.57664	9.02495e-10
535	(HF L5 Night 2nd-third) - (HF L100 Night 3rd-third)	-0.814485	0.291959	195.021	-2.78972	0.644603
536	(HF L5 Night 2nd-third) - (CON L5 Night 3rd-third)	-0.790265	0.301753	192.985	-2.61892	0.772033
537	(HF L5 Night 2nd-third) - (HF L5 Night 3rd-third)	-1.0787	0.292621	79.0445	-3.68635	0.115144
538	(HF L5 Night 2nd-third) - (CON LD Night 3rd-third)	-2.43085	0.291536	194.926	-8.33809	8.81195e-12
539	(HF L5 Night 2nd-third) - (HF LD Night 3rd-third)	-1.3026	0.314497	190.359	-4.14186	0.0220413
540	(CON LD Night 2nd-third) - (HF LD Night 2nd-third)	1.10185	0.29427	146.459	3.74435	0.0850119
541	(CON LD Night 2nd-third) - (CON L100 Day 3rd-third)	1.67489	0.30971	196.524	5.40793	0.000106899
542	(CON LD Night 2nd-third) - (HF L100 Day 3rd-third)	1.56836	0.299184	198.036	5.24212	0.000231196
543	(CON LD Night 2nd-third) - (CON L5 Day 3rd-third)	0.917553	0.308983	196.331	2.96959	0.499202
544	(CON LD Night 2nd-third) - (HF L5 Day 3rd-third)	0.950434	0.298957	198.003	3.17917	0.340525
545	(CON LD Night 2nd-third) - (CON LD Day 3rd-third)	2.16977	0.267754	130.492	8.10359	2.09967e-10
546	(CON LD Night 2nd-third) - (HF LD Day 3rd-third)	2.2359	0.321538	193.962	6.95376	3.30568e-08
547	(CON LD Night 2nd-third) - (CON L100 Night 3rd-third)	-0.647817	0.30971	196.524	-2.09169	0.980238
548	(CON LD Night 2nd-third) - (HF L100 Night 3rd-third)	0.826874	0.299184	198.036	2.76377	0.665118
549	(CON LD Night 2nd-third) - (CON L5 Night 3rd-third)	0.851095	0.308983	196.331	2.7545	0.672346
550	(CON LD Night 2nd-third) - (HF L5 Night 3rd-third)	0.562656	0.298957	198.003	1.88206	0.996091
551	(CON LD Night 2nd-third) - (CON LD Night 3rd-third)	-0.789494	0.300128	83.6707	-2.63052	0.757115
552	(CON LD Night 2nd-third) - (HF LD Night 3rd-third)	0.338757	0.321538	193.962	1.05355	1
553	(HF LD Night 2nd-third) - (CON L100 Day 3rd-third)	0.573039	0.318608	196.588	1.79857	0.998211
554	(HF LD Night 2nd-third) - (HF L100 Day 3rd-third)	0.466504	0.309117	197.529	1.50915	0.999946
555	(HF LD Night 2nd-third) - (CON L5 Day 3rd-third)	-0.184299	0.318328	196.539	-0.57896	1
556	(HF LD Night 2nd-third) - (HF L5 Day 3rd-third)	-0.151418	0.308508	197.443	-0.490809	1
557	(HF LD Night 2nd-third) - (CON LD Day 3rd-third)	1.06791	0.308679	197.469	3.45962	0.178678
558	(HF LD Night 2nd-third) - (HF LD Day 3rd-third)	1.13405	0.294031	123.383	3.8569	0.0633021
559	(HF LD Night 2nd-third) - (CON L100 Night 3rd-third)	-1.74967	0.318608	196.588	-5.4916	7.16213e-05
560	(HF LD Night 2nd-third) - (HF L100 Night 3rd-third)	-0.274978	0.309117	197.529	-0.889559	1
561	(HF LD Night 2nd-third) - (CON L5 Night 3rd-third)	-0.250757	0.318328	196.539	-0.787733	1
562	(HF LD Night 2nd-third) - (HF L5 Night 3rd-third)	-0.539196	0.308508	197.443	-1.74776	0.998939
563	(HF LD Night 2nd-third) - (CON LD Night 3rd-third)	-1.89135	0.308679	197.469	-6.12722	2.90972e-06
564	(HF LD Night 2nd-third) - (HF LD Night 3rd-third)	-0.763095	0.331801	79.0445	-2.29986	0.92523
565	(CON L100 Day 3rd-third) - (HF L100 Day 3rd-third)	-0.106535	0.324426	139.749	-0.328381	1
566	(CON L100 Day 3rd-third) - (CON L5 Day 3rd-third)	-0.757338	0.332617	138.901	-2.2769	0.939016
567	(CON L100 Day 3rd-third) - (HF L5 Day 3rd-third)	-0.724457	0.323027	138.739	-2.24271	0.948778
568	(CON L100 Day 3rd-third) - (CON LD Day 3rd-third)	0.494874	0.3236	139.16	1.52928	0.999912
569	(CON L100 Day 3rd-third) - (HF LD Day 3rd-third)	0.561009	0.343952	138.664	1.63107	0.99967
570	(CON L100 Day 3rd-third) - (CON L100 Night 3rd-third)	-2.32271	0.360947	73.9714	-6.43504	6.34582e-06
571	(CON L100 Day 3rd-third) - (HF L100 Night 3rd-third)	-0.848017	0.324426	139.749	-2.6139	0.773177
572	(CON L100 Day 3rd-third) - (CON L5 Night 3rd-third)	-0.823796	0.332617	138.901	-2.47671	0.855883
573	(CON L100 Day 3rd-third) - (HF L5 Night 3rd-third)	-1.11223	0.323027	138.739	-3.44316	0.192572
574	(CON L100 Day 3rd-third) - (CON LD Night 3rd-third)	-2.46439	0.3236	139.16	-7.61553	2.27469e-09
575	(CON L100 Day 3rd-third) - (HF LD Night 3rd-third)	-1.33613	0.343952	138.664	-3.88466	0.0564138
576	(HF L100 Day 3rd-third) - (CON L5 Day 3rd-third)	-0.650803	0.322923	138.662	-2.01535	0.987447
577	(HF L100 Day 3rd-third) - (HF L5 Day 3rd-third)	-0.617922	0.313529	138.851	-1.97086	0.990992
578	(HF L100 Day 3rd-third) - (CON LD Day 3rd-third)	0.601409	0.313135	138.548	1.92061	0.993954
579	(HF L100 Day 3rd-third) - (HF LD Day 3rd-third)	0.667544	0.335179	138.853	1.9916	0.98946
580	(HF L100 Day 3rd-third) - (CON L100 Night 3rd-third)	-2.21617	0.324426	139.749	-6.83106	1.47393e-07
581	(HF L100 Day 3rd-third) - (HF L100 Night 3rd-third)	-0.741481	0.340304	73.9714	-2.17888	0.958219
582	(HF L100 Day 3rd-third) - (CON L5 Night 3rd-third)	-0.717261	0.322923	138.662	-2.22115	0.954324
583	(HF L100 Day 3rd-third) - (HF L5 Night 3rd-third)	-1.0057	0.313529	138.851	-3.20768	0.32634
584	(HF L100 Day 3rd-third) - (CON LD Night 3rd-third)	-2.35785	0.313135	138.548	-7.52982	3.68722e-09
585	(HF L100 Day 3rd-third) - (HF LD Night 3rd-third)	-1.2296	0.335179	138.853	-3.66848	0.106648
586	(CON L5 Day 3rd-third) - (HF L5 Day 3rd-third)	0.0328806	0.322668	138.47	0.101902	1
587	(CON L5 Day 3rd-third) - (CON LD Day 3rd-third)	1.25221	0.322668	138.47	3.8808	0.0571103
588	(CON L5 Day 3rd-third) - (HF LD Day 3rd-third)	1.31835	0.343692	138.481	3.83584	0.0655292
589	(CON L5 Day 3rd-third) - (CON L100 Night 3rd-third)	-1.56537	0.332617	138.901	-4.70622	0.00302269
590	(CON L5 Day 3rd-third) - (HF L100 Night 3rd-third)	-0.0906789	0.322923	138.662	-0.280806	1
591	(CON L5 Day 3rd-third) - (CON L5 Night 3rd-third)	-0.0664583	0.360947	73.9714	-0.184122	1
592	(CON L5 Day 3rd-third) - (HF L5 Night 3rd-third)	-0.354897	0.322668	138.47	-1.09988	1
593	(CON L5 Day 3rd-third) - (CON LD Night 3rd-third)	-1.70705	0.322668	138.47	-5.29041	0.000260784
594	(CON L5 Day 3rd-third) - (HF LD Night 3rd-third)	-0.578796	0.343692	138.481	-1.68406	0.999387
595	(HF L5 Day 3rd-third) - (CON LD Day 3rd-third)	1.21933	0.313135	138.548	3.89395	0.0548236
596	(HF L5 Day 3rd-third) - (HF LD Day 3rd-third)	1.28547	0.334617	138.448	3.8416	0.0643973
597	(HF L5 Day 3rd-third) - (CON L100 Night 3rd-third)	-1.59825	0.323027	138.739	-4.94773	0.00113251
598	(HF L5 Day 3rd-third) - (HF L100 Night 3rd-third)	-0.12356	0.313529	138.851	-0.394093	1
599	(HF L5 Day 3rd-third) - (CON L5 Night 3rd-third)	-0.099339	0.322668	138.47	-0.307867	1
600	(HF L5 Day 3rd-third) - (HF L5 Night 3rd-third)	-0.387778	0.340304	73.9714	-1.1395	1
601	(HF L5 Day 3rd-third) - (CON LD Night 3rd-third)	-1.73993	0.313135	138.548	-5.55648	7.87683e-05
602	(HF L5 Day 3rd-third) - (HF LD Night 3rd-third)	-0.611677	0.334617	138.448	-1.82799	0.997313
603	(CON LD Day 3rd-third) - (HF LD Day 3rd-third)	0.0661346	0.334775	138.563	0.197549	1
604	(CON LD Day 3rd-third) - (CON L100 Night 3rd-third)	-2.81758	0.3236	139.16	-8.70699	5.42633e-12
605	(CON LD Day 3rd-third) - (HF L100 Night 3rd-third)	-1.34289	0.313135	138.548	-4.28854	0.0146473
606	(CON LD Day 3rd-third) - (CON L5 Night 3rd-third)	-1.31867	0.322668	138.47	-4.08677	0.0294339
607	(CON LD Day 3rd-third) - (HF L5 Night 3rd-third)	-1.60711	0.313135	138.548	-5.13232	0.000518963
608	(CON LD Day 3rd-third) - (CON LD Night 3rd-third)	-2.95926	0.340304	73.9714	-8.69592	2.91868e-10
609	(CON LD Day 3rd-third) - (HF LD Night 3rd-third)	-1.83101	0.334775	138.563	-5.46937	0.000117106
610	(HF LD Day 3rd-third) - (CON L100 Night 3rd-third)	-2.88372	0.343952	138.664	-8.38407	3.2742e-11
611	(HF LD Day 3rd-third) - (HF L100 Night 3rd-third)	-1.40903	0.335179	138.853	-4.2038	0.0197253
612	(HF LD Day 3rd-third) - (CON L5 Night 3rd-third)	-1.3848	0.343692	138.481	-4.0292	0.0356097
613	(HF LD Day 3rd-third) - (HF L5 Night 3rd-third)	-1.67324	0.334617	138.448	-5.00047	0.000909865
614	(HF LD Day 3rd-third) - (CON LD Night 3rd-third)	-3.02539	0.334775	138.563	-9.03709	1.10068e-12
615	(HF LD Day 3rd-third) - (HF LD Night 3rd-third)	-1.89714	0.385869	73.9714	-4.91655	0.00245432
616	(CON L100 Night 3rd-third) - (HF L100 Night 3rd-third)	1.47469	0.324426	139.749	4.54554	0.00563403
617	(CON L100 Night 3rd-third) - (CON L5 Night 3rd-third)	1.49891	0.332617	138.901	4.50642	0.00656174
618	(CON L100 Night 3rd-third) - (HF L5 Night 3rd-third)	1.21047	0.323027	138.739	3.74728	0.0851986
619	(CON L100 Night 3rd-third) - (CON LD Night 3rd-third)	-0.141677	0.3236	139.16	-0.437815	1
620	(CON L100 Night 3rd-third) - (HF LD Night 3rd-third)	0.986574	0.343952	138.664	2.86835	0.581978
621	(HF L100 Night 3rd-third) - (CON L5 Night 3rd-third)	0.0242206	0.322923	138.662	0.0750042	1
622	(HF L100 Night 3rd-third) - (HF L5 Night 3rd-third)	-0.264218	0.313529	138.851	-0.842723	1
623	(HF L100 Night 3rd-third) - (CON LD Night 3rd-third)	-1.61637	0.313135	138.548	-5.16189	0.000456837
624	(HF L100 Night 3rd-third) - (HF LD Night 3rd-third)	-0.488117	0.335179	138.853	-1.45629	0.999969
625	(CON L5 Night 3rd-third) - (HF L5 Night 3rd-third)	-0.288439	0.322668	138.47	-0.893917	1
626	(CON L5 Night 3rd-third) - (CON LD Night 3rd-third)	-1.64059	0.322668	138.47	-5.08444	0.000637462
627	(CON L5 Night 3rd-third) - (HF LD Night 3rd-third)	-0.512338	0.343692	138.481	-1.49069	0.999949
628	(HF L5 Night 3rd-third) - (CON LD Night 3rd-third)	-1.35215	0.313135	138.548	-4.31811	0.0131746
629	(HF L5 Night 3rd-third) - (HF LD Night 3rd-third)	-0.223899	0.334617	138.448	-0.669121	1
630	(CON LD Night 3rd-third) - (HF LD Night 3rd-third)	1.12825	0.334775	138.563	3.37017	0.229157

## Sheet: Diurnal_Preg_grams_<0.05
Contrast	estimate	SE	df	t.ratio	p.value
(CON L100 Day 1st-third) - (CON L100 Night 3rd-third)	-2.24479	0.297271	98.184	-7.55134	1.42167e-08
(CON L100 Day 1st-third) - (CON LD Night 2nd-third)	-1.59697	0.297197	217.026	-5.37346	0.000115586
(CON L100 Day 1st-third) - (CON LD Night 3rd-third)	-2.38647	0.311645	176.903	-7.65766	7.45461e-10
(CON L100 Day 2nd-third) - (CON L100 Night 3rd-third)	-1.43083	0.275041	123.383	-5.20226	0.000434345
(CON L100 Day 2nd-third) - (CON LD Day 2nd-third)	1.94897	0.285005	146.779	6.83837	1.24279e-07
(CON L100 Day 2nd-third) - (CON LD Day 3rd-third)	1.38675	0.30004	196.544	4.62187	0.00348297
(CON L100 Day 2nd-third) - (CON LD Night 3rd-third)	-1.57251	0.30004	196.544	-5.24099	0.000233828
(CON L100 Day 2nd-third) - (HF LD Day 2nd-third)	1.78265	0.29465	145.28	6.05005	7.04517e-06
(CON L100 Day 2nd-third) - (HF LD Day 3rd-third)	1.45288	0.321885	192.776	4.51367	0.00542895
(CON L100 Day 3rd-third) - (CON L100 Night 3rd-third)	-2.32271	0.360947	73.9714	-6.43504	6.34582e-06
(CON L100 Day 3rd-third) - (CON LD Night 3rd-third)	-2.46439	0.3236	139.16	-7.61553	2.27469e-09
(CON L100 Night 1st-third) - (CON L100 Night 3rd-third)	-1.43567	0.352878	80.9338	-4.06845	0.0389487
(CON L100 Night 1st-third) - (CON LD Day 2nd-third)	1.94413	0.308405	213.639	6.30383	1.01039e-06
(CON L100 Night 1st-third) - (CON LD Day 3rd-third)	1.38191	0.322322	180.991	4.28737	0.0132334
(CON L100 Night 1st-third) - (CON LD Night 3rd-third)	-1.57734	0.322322	180.991	-4.89369	0.00116843
(CON L100 Night 1st-third) - (HF LD Day 2nd-third)	1.77781	0.317395	215.22	5.60126	3.83782e-05
(CON L100 Night 1st-third) - (HF LD Day 3rd-third)	1.44805	0.342828	180.631	4.22384	0.0167028
(CON L100 Night 2nd-third) - (CON L100 Night 3rd-third)	-1.89688	0.310372	79.0445	-6.11162	2.01331e-05
(CON L100 Night 2nd-third) - (CON LD Night 2nd-third)	-1.24906	0.285005	146.779	-4.38259	0.0101402
(CON L100 Night 2nd-third) - (CON LD Night 3rd-third)	-2.03855	0.30004	196.544	-6.79426	7.881e-08
(CON L100 Night 3rd-third) - (CON L5 Night 3rd-third)	1.49891	0.332617	138.901	4.50642	0.00656174
(CON L100 Night 3rd-third) - (HF L100 Night 3rd-third)	1.47469	0.324426	139.749	4.54554	0.00563403
(CON L5 Day 1st-third) - (CON L100 Day 2nd-third)	-1.20693	0.308152	213.137	-3.91665	0.0463221
(CON L5 Day 1st-third) - (CON L100 Night 3rd-third)	-2.63776	0.331135	180.712	-7.96581	1.11904e-10
(CON L5 Day 1st-third) - (CON LD Night 2nd-third)	-1.98994	0.307724	213.967	-6.46666	4.14386e-07
(CON L5 Day 1st-third) - (CON LD Night 3rd-third)	-2.77944	0.321517	180.455	-8.64475	2.06613e-12
(CON L5 Day 1st-third) - (HF L5 Night 3rd-third)	-1.42729	0.32138	180.38	-4.44111	0.00741695
(CON L5 Day 1st-third) - (HF LD Night 3rd-third)	-1.65119	0.342465	180.303	-4.82148	0.00159274
(CON L5 Day 2nd-third) - (CON L100 Night 3rd-third)	-2.15891	0.309744	195.035	-6.96998	2.97699e-08
(CON L5 Day 2nd-third) - (CON LD Day 2nd-third)	1.22089	0.284215	146.543	4.29566	0.0139365
(CON L5 Day 2nd-third) - (CON LD Night 2nd-third)	-1.51109	0.284215	146.543	-5.31674	0.000218121
(CON L5 Day 2nd-third) - (CON LD Night 3rd-third)	-2.30059	0.299035	196.375	-7.69336	4.26402e-10
(CON L5 Day 3rd-third) - (CON L100 Night 3rd-third)	-1.56537	0.332617	138.901	-4.70622	0.00302269
(CON L5 Day 3rd-third) - (CON LD Night 3rd-third)	-1.70705	0.322668	138.47	-5.29041	0.000260784
(CON L5 Night 1st-third) - (CON L100 Night 3rd-third)	-2.59727	0.331135	180.712	-7.84353	2.31605e-10
(CON L5 Night 1st-third) - (CON LD Night 2nd-third)	-1.94945	0.307724	213.967	-6.33508	8.50963e-07
(CON L5 Night 1st-third) - (CON LD Night 3rd-third)	-2.73895	0.321517	180.455	-8.51882	4.18665e-12
(CON L5 Night 1st-third) - (HF L5 Night 3rd-third)	-1.3868	0.32138	180.38	-4.31513	0.0119545
(CON L5 Night 1st-third) - (HF LD Night 3rd-third)	-1.6107	0.342465	180.303	-4.70325	0.00260772
(CON L5 Night 2nd-third) - (CON L100 Night 3rd-third)	-1.73891	0.309744	195.035	-5.61402	3.9852e-05
(CON L5 Night 2nd-third) - (CON LD Night 3rd-third)	-1.88059	0.299035	196.375	-6.28885	1.24981e-06
(CON L5 Night 3rd-third) - (CON LD Night 3rd-third)	-1.64059	0.322668	138.47	-5.08444	0.000637462
(CON LD Day 1st-third) - (CON L100 Day 2nd-third)	-1.89012	0.322807	208.825	-5.85527	1.104e-05
(CON LD Day 1st-third) - (CON L100 Night 1st-third)	-1.88528	0.34365	139.666	-5.48607	0.000107488
(CON LD Day 1st-third) - (CON L100 Night 2nd-third)	-1.42408	0.322807	208.825	-4.41155	0.00785281
(CON LD Day 1st-third) - (CON L100 Night 3rd-third)	-3.32095	0.344814	187.001	-9.63114	2.67675e-13
(CON LD Day 1st-third) - (CON L5 Day 3rd-third)	-1.75558	0.344224	186.611	-5.10011	0.000462468
(CON LD Day 1st-third) - (CON L5 Night 2nd-third)	-1.58204	0.322176	208.914	-4.91048	0.000993979
(CON LD Day 1st-third) - (CON L5 Night 3rd-third)	-1.82204	0.344224	186.611	-5.29318	0.000191861
(CON LD Day 1st-third) - (CON LD Night 2nd-third)	-2.67314	0.314157	166.559	-8.50892	6.47349e-12
(CON LD Day 1st-third) - (CON LD Night 3rd-third)	-3.46263	0.315786	119.013	-10.9651	2.30926e-13
(CON LD Day 1st-third) - (HF L100 Night 1st-third)	-1.48774	0.344249	139.681	-4.32172	0.0129565
(CON LD Day 1st-third) - (HF L100 Night 3rd-third)	-1.84626	0.335499	186.131	-5.50304	7.15993e-05
(CON LD Day 1st-third) - (HF L5 Day 2nd-third)	-1.30641	0.315159	205.983	-4.14522	0.0213103
(CON LD Day 1st-third) - (HF L5 Day 3rd-third)	-1.7227	0.335239	186.126	-5.13872	0.000389561
(CON LD Day 1st-third) - (HF L5 Night 1st-third)	-1.41511	0.325015	138.85	-4.35398	0.0115593
(CON LD Day 1st-third) - (HF L5 Night 3rd-third)	-2.11048	0.335239	186.126	-6.29544	1.31847e-06
(CON LD Day 1st-third) - (HF LD Night 1st-third)	-1.95057	0.398916	139.978	-4.88967	0.00143032
(CON LD Day 1st-third) - (HF LD Night 2nd-third)	-1.57128	0.331063	211.582	-4.74618	0.00200379
(CON LD Day 1st-third) - (HF LD Night 3rd-third)	-2.33438	0.355519	186.745	-6.56611	3.07648e-07
(CON LD Day 2nd-third) - (CON L100 Night 2nd-third)	-1.48293	0.285005	146.779	-5.20317	0.000360357
(CON LD Day 2nd-third) - (CON L100 Night 3rd-third)	-3.3798	0.30971	196.524	-10.9128	1.57208e-13
(CON LD Day 2nd-third) - (CON L5 Day 3rd-third)	-1.81443	0.308983	196.331	-5.87227	1.0916e-05
(CON LD Day 2nd-third) - (CON L5 Night 2nd-third)	-1.64089	0.284215	146.543	-5.77342	2.64417e-05
(CON LD Day 2nd-third) - (CON L5 Night 3rd-third)	-1.88089	0.308983	196.331	-6.08735	3.61322e-06
(CON LD Day 2nd-third) - (CON LD Night 2nd-third)	-2.73198	0.302142	78.0586	-9.04205	0
(CON LD Day 2nd-third) - (CON LD Night 3rd-third)	-3.52148	0.267754	130.492	-13.1519	0
(CON LD Day 2nd-third) - (HF L100 Night 3rd-third)	-1.90511	0.299184	198.036	-6.3677	8.08245e-07
(CON LD Day 2nd-third) - (HF L5 Day 3rd-third)	-1.78155	0.298957	198.003	-5.95922	6.92771e-06
(CON LD Day 2nd-third) - (HF L5 Night 2nd-third)	-1.09062	0.276252	146.626	-3.94793	0.0455591
(CON LD Day 2nd-third) - (HF L5 Night 3rd-third)	-2.16933	0.298957	198.003	-7.25632	5.52289e-09
(CON LD Day 2nd-third) - (HF LD Night 2nd-third)	-1.63013	0.29427	146.459	-5.53957	7.9236e-05
(CON LD Day 2nd-third) - (HF LD Night 3rd-third)	-2.39323	0.321538	193.962	-7.44306	1.95971e-09
(CON LD Day 3rd-third) - (CON L100 Night 3rd-third)	-2.81758	0.3236	139.16	-8.70699	5.42633e-12
(CON LD Day 3rd-third) - (CON L5 Night 3rd-third)	-1.31867	0.322668	138.47	-4.08677	0.0294339
(CON LD Day 3rd-third) - (CON LD Night 3rd-third)	-2.95926	0.340304	73.9714	-8.69592	2.91868e-10
(CON LD Day 3rd-third) - (HF L100 Night 3rd-third)	-1.34289	0.313135	138.548	-4.28854	0.0146473
(CON LD Day 3rd-third) - (HF L5 Night 3rd-third)	-1.60711	0.313135	138.548	-5.13232	0.000518963
(CON LD Day 3rd-third) - (HF LD Night 3rd-third)	-1.83101	0.334775	138.563	-5.46937	0.000117106
(CON LD Night 1st-third) - (CON L100 Night 3rd-third)	-1.83575	0.363459	190.06	-5.05076	0.000568788
(CON LD Night 1st-third) - (CON LD Day 2nd-third)	1.54406	0.334055	167.282	4.62216	0.00377507
(CON LD Night 1st-third) - (CON LD Night 3rd-third)	-1.97742	0.372251	100.224	-5.31207	0.000355633
(CON LD Night 1st-third) - (HF LD Day 2nd-third)	1.37773	0.35014	205.718	3.93481	0.0439373
(CON LD Night 2nd-third) - (CON L100 Day 3rd-third)	1.67489	0.30971	196.524	5.40793	0.000106899
(CON LD Night 2nd-third) - (CON LD Day 3rd-third)	2.16977	0.267754	130.492	8.10359	2.09967e-10
(CON LD Night 2nd-third) - (HF L100 Day 3rd-third)	1.56836	0.299184	198.036	5.24212	0.000231196
(CON LD Night 2nd-third) - (HF LD Day 3rd-third)	2.2359	0.321538	193.962	6.95376	3.30568e-08
(HF L100 Day 1st-third) - (CON L100 Day 2nd-third)	-1.42112	0.299169	214.673	-4.75023	0.00195547
(HF L100 Day 1st-third) - (CON L100 Night 1st-third)	-1.41629	0.321398	138.097	-4.40665	0.00955652
(HF L100 Day 1st-third) - (CON L100 Night 3rd-third)	-2.85196	0.322792	181.173	-8.83526	8.79741e-13
(HF L100 Day 1st-third) - (CON L5 Day 3rd-third)	-1.28659	0.320922	180.226	-4.00902	0.035355
(HF L100 Day 1st-third) - (CON L5 Night 3rd-third)	-1.35304	0.320922	180.226	-4.21611	0.0171885
(HF L100 Day 1st-third) - (CON LD Night 2nd-third)	-2.20414	0.297006	216.778	-7.4212	1.63549e-09
(HF L100 Day 1st-third) - (CON LD Night 3rd-third)	-2.99363	0.310988	180.318	-9.62619	3.40949e-13
(HF L100 Day 1st-third) - (HF L100 Night 3rd-third)	-1.37726	0.289584	104.166	-4.756	0.00310984
(HF L100 Day 1st-third) - (HF L5 Day 3rd-third)	-1.2537	0.31155	180.627	-4.02409	0.0335893
(HF L100 Day 1st-third) - (HF L5 Night 3rd-third)	-1.64148	0.31155	180.627	-5.26876	0.000220989
(HF L100 Day 1st-third) - (HF LD Night 3rd-third)	-1.86538	0.333351	179.728	-5.59585	4.7602e-05
(HF L100 Day 2nd-third) - (CON L100 Night 3rd-third)	-2.26117	0.303631	193.397	-7.4471	1.93019e-09
(HF L100 Day 2nd-third) - (CON LD Day 2nd-third)	1.11863	0.276497	146.811	4.04572	0.033113
(HF L100 Day 2nd-third) - (CON LD Night 2nd-third)	-1.61336	0.276497	146.811	-5.83498	1.96499e-05
(HF L100 Day 2nd-third) - (CON LD Night 3rd-third)	-2.40285	0.291536	194.926	-8.24203	1.57425e-11
(HF L100 Day 2nd-third) - (HF LD Night 3rd-third)	-1.2746	0.315095	190.537	-4.04513	0.0308551
(HF L100 Day 3rd-third) - (CON L100 Night 3rd-third)	-2.21617	0.324426	139.749	-6.83106	1.47393e-07
(HF L100 Day 3rd-third) - (CON LD Night 3rd-third)	-2.35785	0.313135	138.548	-7.52982	3.68722e-09
(HF L100 Night 1st-third) - (CON L100 Night 3rd-third)	-1.83321	0.334285	185.458	-5.48397	7.87166e-05
(HF L100 Night 1st-third) - (CON LD Day 2nd-third)	1.54659	0.308924	212.916	5.00639	0.000642499
(HF L100 Night 1st-third) - (CON LD Night 3rd-third)	-1.97488	0.322303	184.166	-6.12741	3.22784e-06
(HF L100 Night 1st-third) - (HF LD Day 2nd-third)	1.38027	0.318837	213.624	4.32908	0.0106996
(HF L100 Night 2nd-third) - (CON L100 Night 3rd-third)	-2.32932	0.303631	193.397	-7.67155	5.10562e-10
(HF L100 Night 2nd-third) - (CON LD Night 2nd-third)	-1.6815	0.276497	146.811	-6.08145	5.92702e-06
(HF L100 Night 2nd-third) - (CON LD Night 3rd-third)	-2.471	0.291536	194.926	-8.47579	3.91109e-12
(HF L100 Night 2nd-third) - (HF LD Night 3rd-third)	-1.34275	0.315095	190.537	-4.2614	0.0143091
(HF L100 Night 3rd-third) - (CON LD Night 3rd-third)	-1.61637	0.313135	138.548	-5.16189	0.000456837
(HF L5 Day 1st-third) - (CON L100 Day 2nd-third)	-1.4852	0.287929	217.668	-5.1582	0.000317483
(HF L5 Day 1st-third) - (CON L100 Night 1st-third)	-1.48036	0.311155	136.389	-4.75764	0.00249434
(HF L5 Day 1st-third) - (CON L100 Night 3rd-third)	-2.91603	0.312403	176.096	-9.33418	3.85691e-13
(HF L5 Day 1st-third) - (CON L5 Day 3rd-third)	-1.35066	0.312032	175.901	-4.32858	0.0114779
(HF L5 Day 1st-third) - (CON L5 Night 2nd-third)	-1.17712	0.287527	217.812	-4.09394	0.0252065
(HF L5 Day 1st-third) - (CON L5 Night 3rd-third)	-1.41712	0.312032	175.901	-4.54157	0.00506878
(HF L5 Day 1st-third) - (CON LD Night 2nd-third)	-2.26821	0.287445	219.15	-7.89094	8.9395e-11
(HF L5 Day 1st-third) - (CON LD Night 3rd-third)	-3.05771	0.302163	176.395	-10.1194	3.5183e-13
(HF L5 Day 1st-third) - (HF L100 Night 3rd-third)	-1.44134	0.302572	176.608	-4.76362	0.00205542
(HF L5 Day 1st-third) - (HF L5 Day 3rd-third)	-1.31778	0.323351	76.0004	-4.07538	0.039361
(HF L5 Day 1st-third) - (HF L5 Night 3rd-third)	-1.70556	0.280269	98.184	-6.08541	1.31956e-05
(HF L5 Day 1st-third) - (HF LD Night 1st-third)	-1.54564	0.371706	138.783	-4.15825	0.0230889	*
(HF L5 Day 1st-third) - (HF LD Night 2nd-third)	-1.16636	0.297366	218.479	-3.92231	0.0452577
(HF L5 Day 1st-third) - (HF LD Night 3rd-third)	-1.92945	0.324373	174.994	-5.94826	8.68348e-06
(HF L5 Day 2nd-third) - (CON L100 Night 3rd-third)	-2.01455	0.302136	193.087	-6.66768	1.65179e-07
(HF L5 Day 2nd-third) - (CON LD Day 2nd-third)	1.36525	0.276252	146.626	4.94206	0.00110828
(HF L5 Day 2nd-third) - (CON LD Night 2nd-third)	-1.36673	0.276252	146.626	-4.9474	0.00108369
(HF L5 Day 2nd-third) - (CON LD Night 3rd-third)	-2.15622	0.291536	194.926	-7.39608	2.54608e-09
(HF L5 Day 2nd-third) - (HF LD Day 2nd-third)	1.19893	0.28656	145.141	4.18387	0.0207838
(HF L5 Day 3rd-third) - (CON L100 Night 3rd-third)	-1.59825	0.323027	138.739	-4.94773	0.00113251
(HF L5 Day 3rd-third) - (CON LD Night 3rd-third)	-1.73993	0.313135	138.548	-5.55648	7.87683e-05
(HF L5 Night 1st-third) - (CON L100 Night 3rd-third)	-1.90584	0.312403	176.096	-6.10059	3.97326e-06
(HF L5 Night 1st-third) - (CON LD Day 2nd-third)	1.47396	0.287445	219.15	5.12779	0.000363523
(HF L5 Night 1st-third) - (CON LD Night 2nd-third)	-1.25803	0.287445	219.15	-4.37658	0.00884299
(HF L5 Night 1st-third) - (CON LD Night 3rd-third)	-2.04752	0.302163	176.395	-6.7762	1.10418e-07
(HF L5 Night 1st-third) - (HF LD Day 2nd-third)	1.30764	0.297366	218.479	4.3974	0.00816573
(HF L5 Night 2nd-third) - (CON L100 Night 3rd-third)	-2.28918	0.302136	193.087	-7.57664	9.02495e-10
(HF L5 Night 2nd-third) - (CON LD Night 2nd-third)	-1.64136	0.276252	146.626	-5.94153	1.17753e-05
(HF L5 Night 2nd-third) - (CON LD Night 3rd-third)	-2.43085	0.291536	194.926	-8.33809	8.81195e-12
(HF L5 Night 2nd-third) - (HF LD Night 3rd-third)	-1.3026	0.314497	190.359	-4.14186	0.0220413
(HF L5 Night 3rd-third) - (CON LD Night 3rd-third)	-1.35215	0.313135	138.548	-4.31811	0.0131746
(HF LD Day 1st-third) - (CON L100 Day 2nd-third)	-2.03207	0.322713	209.27	-6.29684	1.08308e-06
(HF LD Day 1st-third) - (CON L100 Night 1st-third)	-2.02724	0.343572	137.441	-5.90047	1.59611e-05
(HF LD Day 1st-third) - (CON L100 Night 2nd-third)	-1.56603	0.322713	209.27	-4.8527	0.00127716
(HF LD Day 1st-third) - (CON L100 Night 3rd-third)	-3.46291	0.344727	181.119	-10.0454	3.08642e-13
(HF LD Day 1st-third) - (CON L5 Day 2nd-third)	-1.30399	0.322129	209.427	-4.04805	0.0298593
(HF LD Day 1st-third) - (CON L5 Day 3rd-third)	-1.89754	0.34418	180.858	-5.51321	7.02712e-05
(HF LD Day 1st-third) - (CON L5 Night 2nd-third)	-1.72399	0.322129	209.427	-5.35188	0.000131968
(HF LD Day 1st-third) - (CON L5 Night 3rd-third)	-1.96399	0.34418	180.858	-5.7063	2.76243e-05
(HF LD Day 1st-third) - (CON LD Night 1st-third)	-1.62716	0.373713	139.974	-4.35404	0.0115131
(HF LD Day 1st-third) - (CON LD Night 2nd-third)	-2.81509	0.322046	210.098	-8.74127	7.30083e-13
(HF LD Day 1st-third) - (CON LD Night 3rd-third)	-3.60458	0.33521	180.213	-10.7532	2.48468e-13
(HF LD Day 1st-third) - (HF L100 Night 1st-third)	-1.6297	0.344288	138.246	-4.73353	0.00272032
(HF LD Day 1st-third) - (HF L100 Night 3rd-third)	-1.98821	0.335482	180.345	-5.92644	9.28681e-06
(HF LD Day 1st-third) - (HF L5 Day 2nd-third)	-1.44836	0.3151	206.057	-4.5965	0.00377965
(HF LD Day 1st-third) - (HF L5 Day 3rd-third)	-1.86465	0.335184	180.194	-5.56308	5.55709e-05
(HF LD Day 1st-third) - (HF L5 Night 1st-third)	-1.55706	0.324958	136.433	-4.79158	0.00217603
(HF LD Day 1st-third) - (HF L5 Night 3rd-third)	-2.25243	0.335184	180.194	-6.71999	1.43201e-07
(HF LD Day 1st-third) - (HF LD Night 1st-third)	-2.09252	0.406852	87.3533	-5.1432	0.000845936
(HF LD Day 1st-third) - (HF LD Night 2nd-third)	-1.71324	0.322808	168.953	-5.30729	0.000196976
(HF LD Day 1st-third) - (HF LD Night 3rd-third)	-2.47633	0.331761	106.062	-7.4642	1.51723e-08
(HF LD Day 2nd-third) - (CON L100 Night 2nd-third)	-1.3166	0.29465	145.28	-4.46837	0.00739701
(HF LD Day 2nd-third) - (CON L100 Night 3rd-third)	-3.21348	0.318608	196.588	-10.086	2.95541e-13
(HF LD Day 2nd-third) - (CON L5 Day 3rd-third)	-1.64811	0.318328	196.539	-5.17739	0.000313291
(HF LD Day 2nd-third) - (CON L5 Night 2nd-third)	-1.47457	0.294347	145.163	-5.00963	0.000840169
(HF LD Day 2nd-third) - (CON L5 Night 3rd-third)	-1.71457	0.318328	196.539	-5.38617	0.00011852
(HF LD Day 2nd-third) - (CON LD Night 2nd-third)	-2.56566	0.29427	146.459	-8.71872	3.88645e-12
(HF LD Day 2nd-third) - (CON LD Night 3rd-third)	-3.35516	0.308679	197.469	-10.8694	1.59095e-13
(HF LD Day 2nd-third) - (HF L100 Night 3rd-third)	-1.73879	0.309117	197.529	-5.62501	3.72542e-05
(HF LD Day 2nd-third) - (HF L5 Day 3rd-third)	-1.61523	0.308508	197.443	-5.23561	0.000238836
(HF LD Day 2nd-third) - (HF L5 Night 3rd-third)	-2.00301	0.308508	197.443	-6.49256	4.1336e-07
(HF LD Day 2nd-third) - (HF LD Night 2nd-third)	-1.46381	0.323079	75.9091	-4.5308	0.00919843
(HF LD Day 2nd-third) - (HF LD Night 3rd-third)	-2.2269	0.294031	123.383	-7.57371	4.6066e-09
(HF LD Day 3rd-third) - (CON L100 Night 3rd-third)	-2.88372	0.343952	138.664	-8.38407	3.2742e-11
(HF LD Day 3rd-third) - (CON L5 Night 3rd-third)	-1.3848	0.343692	138.481	-4.0292	0.0356097
(HF LD Day 3rd-third) - (CON LD Night 3rd-third)	-3.02539	0.334775	138.563	-9.03709	1.10068e-12
(HF LD Day 3rd-third) - (HF L100 Night 3rd-third)	-1.40903	0.335179	138.853	-4.2038	0.0197253
(HF LD Day 3rd-third) - (HF L5 Night 3rd-third)	-1.67324	0.334617	138.448	-5.00047	0.000909865
(HF LD Day 3rd-third) - (HF LD Night 3rd-third)	-1.89714	0.385869	73.9714	-4.91655	0.00245432
(HF LD Night 1st-third) - (CON LD Day 2nd-third)	2.00942	0.368896	194.587	5.44711	8.95251e-05
(HF LD Night 1st-third) - (CON LD Night 3rd-third)	-1.51206	0.380271	184.72	-3.97627	0.039204
(HF LD Night 1st-third) - (HF LD Day 2nd-third)	1.84309	0.369891	168.793	4.9828	0.000835671
(HF LD Night 1st-third) - (HF LD Day 3rd-third)	1.51333	0.37773	124.899	4.00639	0.0396418
(HF LD Night 2nd-third) - (CON L100 Night 3rd-third)	-1.74967	0.318608	196.588	-5.4916	7.16213e-05
(HF LD Night 2nd-third) - (CON LD Night 3rd-third)	-1.89135	0.308679	197.469	-6.12722	2.90972e-06

## Sheet: Raw_Data_Diurnal_Lact_grams
Order	Contrast	estimate	SE	df	t.ratio	p.value
1	CON L100 Day First Third_Lac - HF L100 Day First Third_Lac	1.24095	0.559842	299.168	2.21661	0.988507
2	CON L100 Day First Third_Lac - CON L5 Day First Third_Lac	1.25809	0.586306	299.324	2.14579	0.993529
3	CON L100 Day First Third_Lac - HF L5 Day First Third_Lac	1.27857	0.571332	299.367	2.23788	0.986493
4	CON L100 Day First Third_Lac - CON LD Day First Third_Lac	1.81142	0.586306	299.324	3.08955	0.533837
5	CON L100 Day First Third_Lac - HF LD Day First Third_Lac	1.7013	0.571332	299.367	2.97778	0.628666
6	CON L100 Day First Third_Lac - CON L100 Night First Third_Lac	0.528194	0.55805	213.791	0.946501	1
7	CON L100 Day First Third_Lac - HF L100 Night First Third_Lac	0.504841	0.559842	299.168	0.901757	1
8	CON L100 Day First Third_Lac - CON L5 Night First Third_Lac	-0.691078	0.586306	299.324	-1.1787	1
9	CON L100 Day First Third_Lac - HF L5 Night First Third_Lac	0.441451	0.571332	299.367	0.77267	1
10	CON L100 Day First Third_Lac - CON LD Night First Third_Lac	-0.801911	0.586306	299.324	-1.36774	1
11	CON L100 Day First Third_Lac - HF LD Night First Third_Lac	1.16948	0.571332	299.367	2.04694	0.997375
12	CON L100 Day First Third_Lac - CON L100 Day Parturition	2.37377	0.598932	249.896	3.96334	0.0614756
13	CON L100 Day First Third_Lac - HF L100 Day Parturition	2.83481	0.602062	346.525	4.7085	0.00331234
14	CON L100 Day First Third_Lac - CON L5 Day Parturition	3.19942	0.6481	338.888	4.93661	0.00120957
15	CON L100 Day First Third_Lac - HF L5 Day Parturition	3.0749	0.602251	345.648	5.10568	0.000545806
16	CON L100 Day First Third_Lac - CON LD Day Parturition	3.33492	0.62362	342.442	5.34768	0.000169102
17	CON L100 Day First Third_Lac - HF LD Day Parturition	3.80382	0.601868	345.748	6.32002	8.92751e-07
18	CON L100 Day First Third_Lac - CON L100 Night Parturition	3.02239	0.645955	264.224	4.67895	0.00412104
19	CON L100 Day First Third_Lac - HF L100 Night Parturition	2.93004	0.648101	341.064	4.52097	0.00733761
20	CON L100 Day First Third_Lac - CON L5 Night Parturition	2.17644	0.782862	313.286	2.7801	0.783241
21	CON L100 Day First Third_Lac - HF L5 Night Parturition	2.36308	0.602338	345.795	3.92317	0.0671063
22	CON L100 Day First Third_Lac - CON LD Night Parturition	2.10813	0.681404	334.014	3.0938	0.529905
23	CON L100 Day First Third_Lac - HF LD Night Parturition	0.959746	0.679852	331.974	1.4117	1
24	CON L100 Day First Third_Lac - CON L100 Day Second Third_Lac	-0.487083	0.503035	252.11	-0.96829	1
25	CON L100 Day First Third_Lac - HF L100 Day Second Third_Lac	-1.1403	0.559842	350.106	-2.03682	0.997714
26	CON L100 Day First Third_Lac - CON L5 Day Second Third_Lac	-0.567745	0.586306	350.135	-0.968343	1
27	CON L100 Day First Third_Lac - HF L5 Day Second Third_Lac	0.00508719	0.571332	350.704	0.0089041	1
28	CON L100 Day First Third_Lac - CON LD Day Second Third_Lac	0.746221	0.602712	353.146	1.23811	1
29	CON L100 Day First Third_Lac - HF LD Day Second Third_Lac	1.21645	0.571332	350.704	2.12915	0.994573
30	CON L100 Day First Third_Lac - CON L100 Night Second Third_Lac	-2.39819	0.55805	234.166	-4.29746	0.0194155
31	CON L100 Day First Third_Lac - HF L100 Night Second Third_Lac	-1.1778	0.559842	350.106	-2.1038	0.995672
32	CON L100 Day First Third_Lac - CON L5 Night Second Third_Lac	-1.94358	0.586306	350.135	-3.31496	0.35077
33	CON L100 Day First Third_Lac - HF L5 Night Second Third_Lac	-1.50173	0.571332	350.704	-2.62848	0.876495
34	CON L100 Day First Third_Lac - CON LD Night Second Third_Lac	-3.55691	0.586306	350.135	-6.06665	3.71866e-06
35	CON L100 Day First Third_Lac - HF LD Night Second Third_Lac	-1.90476	0.571332	350.704	-3.3339	0.336866
36	CON L100 Day First Third_Lac - CON L100 Day Third Third_Lac	-1.10236	0.503035	174.967	-2.19142	0.989269
37	CON L100 Day First Third_Lac - HF L100 Day Third Third_Lac	-0.669464	0.559842	357.304	-1.19581	1
38	CON L100 Day First Third_Lac - CON L5 Day Third Third_Lac	-0.746911	0.586306	357.813	-1.27393	1
39	CON L100 Day First Third_Lac - HF L5 Day Third Third_Lac	-0.272186	0.571332	358.192	-0.476406	1
40	CON L100 Day First Third_Lac - CON LD Day Third Third_Lac	0.0480886	0.586306	357.813	0.0820197	1
41	CON L100 Day First Third_Lac - HF LD Day Third Third_Lac	0.717208	0.571332	358.192	1.25533	1
42	CON L100 Day First Third_Lac - CON L100 Night Third Third_Lac	-3.25447	0.570493	172.359	-5.70466	5.19925e-05
43	CON L100 Day First Third_Lac - HF L100 Night Third Third_Lac	-2.02207	0.603287	366.031	-3.35176	0.323681
44	CON L100 Day First Third_Lac - CON L5 Night Third Third_Lac	-1.62835	0.624086	363.51	-2.60917	0.886398
45	CON L100 Day First Third_Lac - HF L5 Night Third Third_Lac	-1.99191	0.623755	366.613	-3.19342	0.445825
46	CON L100 Day First Third_Lac - CON LD Night Third Third_Lac	-4.44116	0.624098	364.024	-7.11611	6.66753e-09
47	CON L100 Day First Third_Lac - HF LD Night Third Third_Lac	-2.56309	0.571332	358.192	-4.48618	0.00835856
48	HF L100 Day First Third_Lac - CON L5 Day First Third_Lac	0.0171362	0.585867	299.396	0.0292494	1
49	HF L100 Day First Third_Lac - HF L5 Day First Third_Lac	0.0376196	0.571373	299.36	0.0658408	1
50	HF L100 Day First Third_Lac - CON LD Day First Third_Lac	0.57047	0.585867	299.396	0.973718	1
51	HF L100 Day First Third_Lac - HF LD Day First Third_Lac	0.460347	0.571373	299.36	0.805686	1
52	HF L100 Day First Third_Lac - CON L100 Night First Third_Lac	-0.712758	0.559842	299.168	-1.27314	1
53	HF L100 Day First Third_Lac - HF L100 Night First Third_Lac	-0.736111	0.55805	213.791	-1.31908	1
54	HF L100 Day First Third_Lac - CON L5 Night First Third_Lac	-1.93203	0.585867	299.396	-3.29773	0.364933
55	HF L100 Day First Third_Lac - HF L5 Night First Third_Lac	-0.799502	0.571373	299.36	-1.39927	1
56	HF L100 Day First Third_Lac - CON LD Night First Third_Lac	-2.04286	0.585867	299.396	-3.48691	0.23799
57	HF L100 Day First Third_Lac - HF LD Night First Third_Lac	-0.0714713	0.571373	299.36	-0.125087	1
58	HF L100 Day First Third_Lac - CON L100 Day Parturition	1.13282	0.646826	338.976	1.75135	0.999927
59	HF L100 Day First Third_Lac - HF L100 Day Parturition	1.59386	0.549826	249.039	2.89884	0.692979
60	HF L100 Day First Third_Lac - CON L5 Day Parturition	1.95846	0.647283	339.296	3.02567	0.588086
61	HF L100 Day First Third_Lac - HF L5 Day Parturition	1.83395	0.601661	345.794	3.04815	0.568847
62	HF L100 Day First Third_Lac - CON LD Day Parturition	2.09397	0.622442	342.863	3.36412	0.315522
63	HF L100 Day First Third_Lac - HF LD Day Parturition	2.56286	0.60197	345.709	4.25746	0.0206548
64	HF L100 Day First Third_Lac - CON L100 Night Parturition	1.78144	0.646914	339.507	2.75375	0.801709
65	HF L100 Day First Third_Lac - HF L100 Night Parturition	1.68909	0.646539	265.345	2.61251	0.882805
66	HF L100 Day First Third_Lac - CON L5 Night Parturition	0.935483	0.782514	313.328	1.19548	1
67	HF L100 Day First Third_Lac - HF L5 Night Parturition	1.12212	0.601704	345.943	1.86491	0.999666
68	HF L100 Day First Third_Lac - CON LD Night Parturition	0.867174	0.68004	334.329	1.27518	1
69	HF L100 Day First Third_Lac - HF LD Night Parturition	-0.281207	0.679637	332.014	-0.41376	1
70	HF L100 Day First Third_Lac - CON L100 Day Second Third_Lac	-1.72804	0.559842	350.106	-3.08665	0.535878
71	HF L100 Day First Third_Lac - HF L100 Day Second Third_Lac	-2.38125	0.503035	252.11	-4.73377	0.00333059
72	HF L100 Day First Third_Lac - CON L5 Day Second Third_Lac	-1.8087	0.585867	350.411	-3.08721	0.535394
73	HF L100 Day First Third_Lac - HF L5 Day Second Third_Lac	-1.23587	0.571373	350.677	-2.16298	0.992745
74	HF L100 Day First Third_Lac - CON LD Day Second Third_Lac	-0.494732	0.602641	353.461	-0.820939	1
75	HF L100 Day First Third_Lac - HF LD Day Second Third_Lac	-0.0245016	0.571373	350.677	-0.042882	1
76	HF L100 Day First Third_Lac - CON L100 Night Second Third_Lac	-3.63915	0.559842	350.106	-6.50031	3.07333e-07
77	HF L100 Day First Third_Lac - HF L100 Night Second Third_Lac	-2.41875	0.55805	234.166	-4.33429	0.0169225
78	HF L100 Day First Third_Lac - CON L5 Night Second Third_Lac	-3.18453	0.585867	350.411	-5.43558	0.000107416
79	HF L100 Day First Third_Lac - HF L5 Night Second Third_Lac	-2.74268	0.571373	350.677	-4.80017	0.00220832
80	HF L100 Day First Third_Lac - CON LD Night Second Third_Lac	-4.79786	0.585867	350.411	-8.18934	4.11604e-12
81	HF L100 Day First Third_Lac - HF LD Night Second Third_Lac	-3.14571	0.571373	350.677	-5.50554	7.51861e-05
82	HF L100 Day First Third_Lac - CON L100 Day Third Third_Lac	-2.34331	0.559842	357.304	-4.18567	0.0268265
83	HF L100 Day First Third_Lac - HF L100 Day Third Third_Lac	-1.91042	0.503035	174.967	-3.79778	0.108378
84	HF L100 Day First Third_Lac - CON L5 Day Third Third_Lac	-1.98786	0.585867	358.121	-3.39303	0.295275
85	HF L100 Day First Third_Lac - HF L5 Day Third Third_Lac	-1.51314	0.571373	358.162	-2.64825	0.866155
86	HF L100 Day First Third_Lac - CON LD Day Third Third_Lac	-1.19286	0.585867	358.121	-2.03607	0.997743
87	HF L100 Day First Third_Lac - HF LD Day Third Third_Lac	-0.523744	0.571373	358.162	-0.916642	1
88	HF L100 Day First Third_Lac - CON L100 Night Third Third_Lac	-4.49542	0.572663	361.037	-7.85002	4.9487e-11
89	HF L100 Day First Third_Lac - HF L100 Night Third Third_Lac	-3.26303	0.60251	189.131	-5.41572	0.000186898
90	HF L100 Day First Third_Lac - CON L5 Night Third Third_Lac	-2.8693	0.624502	363.867	-4.59454	0.00531468
91	HF L100 Day First Third_Lac - HF L5 Night Third Third_Lac	-3.23287	0.625089	366.761	-5.17184	0.000387276
92	HF L100 Day First Third_Lac - CON LD Night Third Third_Lac	-5.68211	0.624497	364.363	-9.09869	0
93	HF L100 Day First Third_Lac - HF LD Night Third Third_Lac	-3.80405	0.571373	358.162	-6.65774	1.16871e-07
94	CON L5 Day First Third_Lac - HF L5 Day First Third_Lac	0.0204834	0.597743	299.412	0.0342679	1
95	CON L5 Day First Third_Lac - CON LD Day First Third_Lac	0.553333	0.611766	299.418	0.904486	1
96	CON L5 Day First Third_Lac - HF LD Day First Third_Lac	0.443211	0.597743	299.412	0.741474	1
97	CON L5 Day First Third_Lac - CON L100 Night First Third_Lac	-0.729894	0.586306	299.324	-1.2449	1
98	CON L5 Day First Third_Lac - HF L100 Night First Third_Lac	-0.753247	0.585867	299.396	-1.2857	1
99	CON L5 Day First Third_Lac - CON L5 Night First Third_Lac	-1.94917	0.611313	213.791	-3.18849	0.453345
100	CON L5 Day First Third_Lac - HF L5 Night First Third_Lac	-0.816638	0.597743	299.412	-1.3662	1
101	CON L5 Day First Third_Lac - CON LD Night First Third_Lac	-2.06	0.611766	299.418	-3.3673	0.314582
102	CON L5 Day First Third_Lac - HF LD Night First Third_Lac	-0.0886075	0.597743	299.412	-0.148237	1
103	CON L5 Day First Third_Lac - CON L100 Day Parturition	1.11568	0.67004	345.583	1.66509	0.999981
104	CON L5 Day First Third_Lac - HF L100 Day Parturition	1.57672	0.626447	350.999	2.51693	0.925827
105	CON L5 Day First Third_Lac - CON L5 Day Parturition	1.94133	0.616092	249.612	3.15103	0.482954
106	CON L5 Day First Third_Lac - HF L5 Day Parturition	1.81681	0.626959	349.831	2.89782	0.694755
107	CON L5 Day First Third_Lac - CON LD Day Parturition	2.07683	0.647124	347.657	3.20933	0.43311
108	CON L5 Day First Third_Lac - HF LD Day Parturition	2.54573	0.627034	349.805	4.05995	0.0422141
109	CON L5 Day First Third_Lac - CON L100 Night Parturition	1.7643	0.670137	346.007	2.63275	0.874204
110	CON L5 Day First Third_Lac - HF L100 Night Parturition	1.67195	0.670701	347.193	2.49285	0.934313
111	CON L5 Day First Third_Lac - CON L5 Night Parturition	0.918347	0.801749	275.448	1.14543	1
112	CON L5 Day First Third_Lac - HF L5 Night Parturition	1.10499	0.627015	349.926	1.7623	0.999916
113	CON L5 Day First Third_Lac - CON LD Night Parturition	0.850038	0.702794	341.259	1.20951	1
114	CON L5 Day First Third_Lac - HF LD Night Parturition	-0.298343	0.702032	339.619	-0.42497	1
115	CON L5 Day First Third_Lac - CON L100 Day Second Third_Lac	-1.74517	0.586306	350.206	-2.97656	0.629773
116	CON L5 Day First Third_Lac - HF L100 Day Second Third_Lac	-2.39839	0.585867	350.483	-4.09374	0.0374815
117	CON L5 Day First Third_Lac - CON L5 Day Second Third_Lac	-1.82583	0.551047	252.11	-3.31339	0.354947
118	CON L5 Day First Third_Lac - HF L5 Day Second Third_Lac	-1.253	0.597743	350.895	-2.09622	0.995964
119	CON L5 Day First Third_Lac - CON LD Day Second Third_Lac	-0.511868	0.627734	354.546	-0.815421	1
120	CON L5 Day First Third_Lac - HF LD Day Second Third_Lac	-0.0416378	0.597743	350.895	-0.0696584	1
121	CON L5 Day First Third_Lac - CON L100 Night Second Third_Lac	-3.65628	0.586306	350.206	-6.23614	1.42673e-06
122	CON L5 Day First Third_Lac - HF L100 Night Second Third_Lac	-2.43589	0.585867	350.483	-4.15774	0.029799
123	CON L5 Day First Third_Lac - CON L5 Night Second Third_Lac	-3.20167	0.611313	234.166	-5.23736	0.000363866
124	CON L5 Day First Third_Lac - HF L5 Night Second Third_Lac	-2.75982	0.597743	350.895	-4.61707	0.00488008
125	CON L5 Day First Third_Lac - CON LD Night Second Third_Lac	-4.815	0.611766	351.041	-7.87066	4.80258e-11
126	CON L5 Day First Third_Lac - HF LD Night Second Third_Lac	-3.16285	0.597743	350.895	-5.29132	0.000220695
127	CON L5 Day First Third_Lac - CON L100 Day Third Third_Lac	-2.36045	0.586306	356.966	-4.02597	0.0473551
128	CON L5 Day First Third_Lac - HF L100 Day Third Third_Lac	-1.92755	0.585867	357.271	-3.29009	0.369293
129	CON L5 Day First Third_Lac - CON L5 Day Third Third_Lac	-2.005	0.551047	174.967	-3.63853	0.168392
130	CON L5 Day First Third_Lac - HF L5 Day Third Third_Lac	-1.53027	0.597743	357.939	-2.56009	0.908779
131	CON L5 Day First Third_Lac - CON LD Day Third Third_Lac	-1.21	0.611766	358.34	-1.97788	0.998767
132	CON L5 Day First Third_Lac - HF LD Day Third Third_Lac	-0.54088	0.597743	357.939	-0.904871	1
133	CON L5 Day First Third_Lac - CON L100 Night Third Third_Lac	-4.51255	0.598427	360.947	-7.54069	4.25957e-10
134	CON L5 Day First Third_Lac - HF L100 Night Third Third_Lac	-3.28016	0.62808	367.311	-5.22252	0.000302552
135	CON L5 Day First Third_Lac - CON L5 Night Third Third_Lac	-2.88644	0.648167	183.413	-4.45322	0.011731
136	CON L5 Day First Third_Lac - HF L5 Night Third Third_Lac	-3.25	0.648866	368.306	-5.00874	0.000839346
137	CON L5 Day First Third_Lac - CON LD Night Third Third_Lac	-5.69924	0.648596	365.729	-8.78705	0
138	CON L5 Day First Third_Lac - HF LD Night Third Third_Lac	-3.82118	0.597743	357.939	-6.39269	5.64657e-07
139	HF L5 Day First Third_Lac - CON LD Day First Third_Lac	0.53285	0.597743	299.412	0.891437	1
140	HF L5 Day First Third_Lac - HF LD Day First Third_Lac	0.422727	0.583296	299.418	0.724722	1
141	HF L5 Day First Third_Lac - CON L100 Night First Third_Lac	-0.750378	0.571332	299.367	-1.31338	1
142	HF L5 Day First Third_Lac - HF L100 Night First Third_Lac	-0.773731	0.571373	299.36	-1.35416	1
143	HF L5 Day First Third_Lac - CON L5 Night First Third_Lac	-1.96965	0.597743	299.412	-3.29515	0.366874
144	HF L5 Day First Third_Lac - HF L5 Night First Third_Lac	-0.837121	0.582864	213.791	-1.43622	1
145	HF L5 Day First Third_Lac - CON LD Night First Third_Lac	-2.08048	0.597743	299.412	-3.48057	0.241713
146	HF L5 Day First Third_Lac - HF LD Night First Third_Lac	-0.109091	0.583296	299.418	-0.187025	1
147	HF L5 Day First Third_Lac - CON L100 Day Parturition	1.0952	0.657076	342.201	1.66677	0.99998
148	HF L5 Day First Third_Lac - HF L100 Day Parturition	1.55624	0.612881	348.928	2.53922	0.917239
149	HF L5 Day First Third_Lac - CON L5 Day Parturition	1.92084	0.658264	342.142	2.91804	0.678332
150	HF L5 Day First Third_Lac - HF L5 Day Parturition	1.79633	0.55854	247.683	3.21612	0.42995
151	HF L5 Day First Third_Lac - CON LD Day Parturition	2.05635	0.63402	345.203	3.24335	0.405844
152	HF L5 Day First Third_Lac - HF LD Day Parturition	2.52524	0.613266	347.905	4.11769	0.0344603
153	HF L5 Day First Third_Lac - CON L100 Night Parturition	1.74382	0.657182	342.691	2.65348	0.863061
154	HF L5 Day First Third_Lac - HF L100 Night Parturition	1.65147	0.65808	344.086	2.50953	0.928429
155	HF L5 Day First Third_Lac - CON L5 Night Parturition	0.897863	0.791454	317.287	1.13445	1
156	HF L5 Day First Third_Lac - HF L5 Night Parturition	1.0845	0.612967	245.101	1.76927	0.999891
157	HF L5 Day First Third_Lac - CON LD Night Parturition	0.829554	0.690798	337.61	1.20086	1
158	HF L5 Day First Third_Lac - HF LD Night Parturition	-0.318826	0.689817	335.701	-0.462189	1
159	HF L5 Day First Third_Lac - CON L100 Day Second Third_Lac	-1.76566	0.571332	350.738	-3.09042	0.532651
160	HF L5 Day First Third_Lac - HF L100 Day Second Third_Lac	-2.41887	0.571373	350.711	-4.23344	0.022545
161	HF L5 Day First Third_Lac - CON L5 Day Second Third_Lac	-1.84632	0.597743	350.858	-3.08881	0.534023
162	HF L5 Day First Third_Lac - HF L5 Day Second Third_Lac	-1.27348	0.525402	252.11	-2.42383	0.953365
163	HF L5 Day First Third_Lac - CON LD Day Second Third_Lac	-0.532351	0.614013	354.094	-0.867004	1
164	HF L5 Day First Third_Lac - HF LD Day Second Third_Lac	-0.0621212	0.583296	351.041	-0.1065	1
165	HF L5 Day First Third_Lac - CON L100 Night Second Third_Lac	-3.67677	0.571332	350.738	-6.43543	4.49335e-07
166	HF L5 Day First Third_Lac - HF L100 Night Second Third_Lac	-2.45637	0.571373	350.711	-4.29907	0.0175889
167	HF L5 Day First Third_Lac - CON L5 Night Second Third_Lac	-3.22215	0.597743	350.858	-5.39053	0.000134715
168	HF L5 Day First Third_Lac - HF L5 Night Second Third_Lac	-2.7803	0.582864	234.166	-4.77007	0.002948
169	HF L5 Day First Third_Lac - CON LD Night Second Third_Lac	-4.83548	0.597743	350.858	-8.08957	9.41069e-12
170	HF L5 Day First Third_Lac - HF LD Night Second Third_Lac	-3.18333	0.583296	351.041	-5.4575	9.60188e-05
171	HF L5 Day First Third_Lac - CON L100 Day Third Third_Lac	-2.38093	0.571332	357.785	-4.16734	0.0286826
172	HF L5 Day First Third_Lac - HF L100 Day Third Third_Lac	-1.94804	0.571373	357.756	-3.4094	0.28437
173	HF L5 Day First Third_Lac - CON L5 Day Third Third_Lac	-2.02548	0.597743	358.385	-3.38855	0.298295
174	HF L5 Day First Third_Lac - HF L5 Day Third Third_Lac	-1.55076	0.525402	174.967	-2.95156	0.649638
175	HF L5 Day First Third_Lac - CON LD Day Third Third_Lac	-1.23048	0.597743	358.385	-2.05855	0.997185
176	HF L5 Day First Third_Lac - HF LD Day Third Third_Lac	-0.561364	0.583296	358.34	-0.9624	1
177	HF L5 Day First Third_Lac - CON L100 Night Third Third_Lac	-4.53304	0.58369	361.548	-7.76617	9.04105e-11
178	HF L5 Day First Third_Lac - HF L100 Night Third Third_Lac	-3.30064	0.614423	367.034	-5.37194	0.000144388
179	HF L5 Day First Third_Lac - CON L5 Night Third Third_Lac	-2.90692	0.635237	364.558	-4.57611	0.00573944
180	HF L5 Day First Third_Lac - HF L5 Night Third Third_Lac	-3.27048	0.634953	191.894	-5.15075	0.000625486
181	HF L5 Day First Third_Lac - CON LD Night Third Third_Lac	-5.71973	0.635241	365.126	-9.00402	0
182	HF L5 Day First Third_Lac - HF LD Night Third Third_Lac	-3.84167	0.583296	358.34	-6.58614	1.79602e-07
183	CON LD Day First Third_Lac - HF LD Day First Third_Lac	-0.110123	0.597743	299.412	-0.184231	1
184	CON LD Day First Third_Lac - CON L100 Night First Third_Lac	-1.28323	0.586306	299.324	-2.18867	0.990776
185	CON LD Day First Third_Lac - HF L100 Night First Third_Lac	-1.30658	0.585867	299.396	-2.23017	0.987255
186	CON LD Day First Third_Lac - CON L5 Night First Third_Lac	-2.5025	0.611766	299.418	-4.09062	0.0388307
187	CON LD Day First Third_Lac - HF L5 Night First Third_Lac	-1.36997	0.597743	299.412	-2.29191	0.98007
188	CON LD Day First Third_Lac - CON LD Night First Third_Lac	-2.61333	0.611313	213.791	-4.27495	0.0216318
189	CON LD Day First Third_Lac - HF LD Night First Third_Lac	-0.641941	0.597743	299.412	-1.07394	1
190	CON LD Day First Third_Lac - CON L100 Day Parturition	0.562346	0.67004	345.583	0.839273	1
191	CON LD Day First Third_Lac - HF L100 Day Parturition	1.02339	0.626447	350.999	1.63364	0.999989
192	CON LD Day First Third_Lac - CON L5 Day Parturition	1.38799	0.67095	345.249	2.0687	0.996871
193	CON LD Day First Third_Lac - HF L5 Day Parturition	1.26348	0.626959	349.831	2.01525	0.998162
194	CON LD Day First Third_Lac - CON LD Day Parturition	1.5235	0.590055	248.075	2.58196	0.896835
195	CON LD Day First Third_Lac - HF LD Day Parturition	1.99239	0.627034	349.805	3.17749	0.459214
196	CON LD Day First Third_Lac - CON L100 Night Parturition	1.21097	0.670137	346.007	1.80705	0.999843
197	CON LD Day First Third_Lac - HF L100 Night Parturition	1.11862	0.670701	347.193	1.66784	0.99998
198	CON LD Day First Third_Lac - CON L5 Night Parturition	0.365013	0.802094	321.79	0.455075	1
199	CON LD Day First Third_Lac - HF L5 Night Parturition	0.551654	0.627015	349.926	0.879811	1
200	CON LD Day First Third_Lac - CON LD Night Parturition	0.296704	0.702399	263.439	0.422415	1
201	CON LD Day First Third_Lac - HF LD Night Parturition	-0.851676	0.702032	339.619	-1.21316	1
202	CON LD Day First Third_Lac - CON L100 Day Second Third_Lac	-2.29851	0.586306	350.206	-3.92032	0.0676403
203	CON LD Day First Third_Lac - HF L100 Day Second Third_Lac	-2.95172	0.585867	350.483	-5.03821	0.00074585
204	CON LD Day First Third_Lac - CON L5 Day Second Third_Lac	-2.37917	0.611766	351.041	-3.88902	0.0748449
205	CON LD Day First Third_Lac - HF L5 Day Second Third_Lac	-1.80633	0.597743	350.895	-3.02193	0.591251
206	CON LD Day First Third_Lac - CON LD Day Second Third_Lac	-1.0652	0.568723	256.948	-1.87297	0.999588
207	CON LD Day First Third_Lac - HF LD Day Second Third_Lac	-0.594971	0.597743	350.895	-0.995363	1
208	CON LD Day First Third_Lac - CON L100 Night Second Third_Lac	-4.20962	0.586306	350.206	-7.1799	4.7265e-09
209	CON LD Day First Third_Lac - HF L100 Night Second Third_Lac	-2.98922	0.585867	350.483	-5.10221	0.000551502
210	CON LD Day First Third_Lac - CON L5 Night Second Third_Lac	-3.755	0.611766	351.041	-6.13797	2.48588e-06
211	CON LD Day First Third_Lac - HF L5 Night Second Third_Lac	-3.31315	0.597743	350.895	-5.54277	6.20642e-05
212	CON LD Day First Third_Lac - CON LD Night Second Third_Lac	-5.36833	0.611313	234.166	-8.78165	8.94507e-13
213	CON LD Day First Third_Lac - HF LD Night Second Third_Lac	-3.71618	0.597743	350.895	-6.21703	1.58817e-06
214	CON LD Day First Third_Lac - CON L100 Day Third Third_Lac	-2.91378	0.586306	356.966	-4.96973	0.00101824
215	CON LD Day First Third_Lac - HF L100 Day Third Third_Lac	-2.48089	0.585867	357.271	-4.23455	0.0223786
216	CON LD Day First Third_Lac - CON L5 Day Third Third_Lac	-2.55833	0.611766	358.34	-4.18188	0.0271893
217	CON LD Day First Third_Lac - HF L5 Day Third Third_Lac	-2.08361	0.597743	357.939	-3.48579	0.236767
218	CON LD Day First Third_Lac - CON LD Day Third Third_Lac	-1.76333	0.551047	174.967	-3.19997	0.445953
219	CON LD Day First Third_Lac - HF LD Day Third Third_Lac	-1.09421	0.597743	357.939	-1.83058	0.999787
220	CON LD Day First Third_Lac - CON L100 Night Third Third_Lac	-5.06589	0.598427	360.947	-8.46533	0
221	CON LD Day First Third_Lac - HF L100 Night Third Third_Lac	-3.83349	0.62808	367.311	-6.10352	2.90036e-06
222	CON LD Day First Third_Lac - CON L5 Night Third Third_Lac	-3.43977	0.648595	365.096	-5.30342	0.000203797
223	CON LD Day First Third_Lac - HF L5 Night Third Third_Lac	-3.80333	0.648866	368.306	-5.86151	1.10763e-05
224	CON LD Day First Third_Lac - CON LD Night Third Third_Lac	-6.25258	0.648168	183.688	-9.64653	4.16556e-13
225	CON LD Day First Third_Lac - HF LD Night Third Third_Lac	-4.37452	0.597743	357.939	-7.31839	1.8695e-09
226	HF LD Day First Third_Lac - CON L100 Night First Third_Lac	-1.1731	0.571332	299.367	-2.05328	0.997208
227	HF LD Day First Third_Lac - HF L100 Night First Third_Lac	-1.19646	0.571373	299.36	-2.09401	0.995904
228	HF LD Day First Third_Lac - CON L5 Night First Third_Lac	-2.39238	0.597743	299.412	-4.00235	0.0525618
229	HF LD Day First Third_Lac - HF L5 Night First Third_Lac	-1.25985	0.583296	299.418	-2.15988	0.992713
230	HF LD Day First Third_Lac - CON LD Night First Third_Lac	-2.50321	0.597743	299.412	-4.18777	0.0274614
231	HF LD Day First Third_Lac - HF LD Night First Third_Lac	-0.531818	0.582864	213.791	-0.912423	1
232	HF LD Day First Third_Lac - CON L100 Day Parturition	0.672469	0.657076	342.201	1.02343	1
233	HF LD Day First Third_Lac - HF L100 Day Parturition	1.13351	0.612881	348.928	1.84948	0.999726
234	HF LD Day First Third_Lac - CON L5 Day Parturition	1.49812	0.658264	342.142	2.27586	0.982537
235	HF LD Day First Third_Lac - HF L5 Day Parturition	1.3736	0.613313	347.903	2.23965	0.98664
236	HF LD Day First Third_Lac - CON LD Day Parturition	1.63362	0.63402	345.203	2.57661	0.901378
237	HF LD Day First Third_Lac - HF LD Day Parturition	2.10252	0.558489	247.83	3.76465	0.11395
238	HF LD Day First Third_Lac - CON L100 Night Parturition	1.32109	0.657182	342.691	2.01024	0.998245
239	HF LD Day First Third_Lac - HF L100 Night Parturition	1.22874	0.65808	344.086	1.86716	0.999656
240	HF LD Day First Third_Lac - CON L5 Night Parturition	0.475136	0.791454	317.287	0.600333	1
241	HF LD Day First Third_Lac - HF L5 Night Parturition	0.661777	0.613377	348.025	1.07891	1
242	HF LD Day First Third_Lac - CON LD Night Parturition	0.406827	0.690798	337.61	0.588923	1
243	HF LD Day First Third_Lac - HF LD Night Parturition	-0.741554	0.689452	266.403	-1.07557	1
244	HF LD Day First Third_Lac - CON L100 Day Second Third_Lac	-2.18838	0.571332	350.738	-3.83032	0.0901428
245	HF LD Day First Third_Lac - HF L100 Day Second Third_Lac	-2.8416	0.571373	350.711	-4.97328	0.00100852
246	HF LD Day First Third_Lac - CON L5 Day Second Third_Lac	-2.26904	0.597743	350.858	-3.79602	0.100211
247	HF LD Day First Third_Lac - HF L5 Day Second Third_Lac	-1.69621	0.583296	351.041	-2.90798	0.686565
248	HF LD Day First Third_Lac - CON LD Day Second Third_Lac	-0.955078	0.614013	354.094	-1.55547	0.999997
249	HF LD Day First Third_Lac - HF LD Day Second Third_Lac	-0.484848	0.525402	252.11	-0.922813	1
250	HF LD Day First Third_Lac - CON L100 Night Second Third_Lac	-4.09949	0.571332	350.738	-7.17533	4.85364e-09
251	HF LD Day First Third_Lac - HF L100 Night Second Third_Lac	-2.8791	0.571373	350.711	-5.03891	0.00074318
252	HF LD Day First Third_Lac - CON L5 Night Second Third_Lac	-3.64488	0.597743	350.858	-6.09774	3.11897e-06
253	HF LD Day First Third_Lac - HF L5 Night Second Third_Lac	-3.20303	0.583296	351.041	-5.49126	8.08355e-05
254	HF LD Day First Third_Lac - CON LD Night Second Third_Lac	-5.25821	0.597743	350.858	-8.79678	0
255	HF LD Day First Third_Lac - HF LD Night Second Third_Lac	-3.60606	0.582864	234.166	-6.1868	2.97009e-06
256	HF LD Day First Third_Lac - CON L100 Day Third Third_Lac	-2.80366	0.571332	357.785	-4.90724	0.00135524
257	HF LD Day First Third_Lac - HF L100 Day Third Third_Lac	-2.37076	0.571373	357.756	-4.14924	0.0306335
258	HF LD Day First Third_Lac - CON L5 Day Third Third_Lac	-2.44821	0.597743	358.385	-4.09576	0.0370952
259	HF LD Day First Third_Lac - HF L5 Day Third Third_Lac	-1.97348	0.583296	358.34	-3.38334	0.301847
260	HF LD Day First Third_Lac - CON LD Day Third Third_Lac	-1.65321	0.597743	358.385	-2.76576	0.793825
261	HF LD Day First Third_Lac - HF LD Day Third Third_Lac	-0.984091	0.525402	174.967	-1.87302	0.999504
262	HF LD Day First Third_Lac - CON L100 Night Third Third_Lac	-4.95577	0.58369	361.548	-8.4904	0
263	HF LD Day First Third_Lac - HF L100 Night Third Third_Lac	-3.72337	0.614423	367.034	-6.05995	3.70806e-06
264	HF LD Day First Third_Lac - CON L5 Night Third Third_Lac	-3.32965	0.635237	364.558	-5.24158	0.000276601
265	HF LD Day First Third_Lac - HF L5 Night Third Third_Lac	-3.69321	0.63535	367.67	-5.81288	1.44412e-05
266	HF LD Day First Third_Lac - CON LD Night Third Third_Lac	-6.14246	0.635241	365.126	-9.66948	0
267	HF LD Day First Third_Lac - HF LD Night Third Third_Lac	-4.26439	0.582864	165.327	-7.31628	1.17128e-08
268	CON L100 Night First Third_Lac - HF L100 Night First Third_Lac	-0.0233532	0.559842	299.168	-0.0417138	1
269	CON L100 Night First Third_Lac - CON L5 Night First Third_Lac	-1.21927	0.586306	299.324	-2.07959	0.996415
270	CON L100 Night First Third_Lac - HF L5 Night First Third_Lac	-0.0867436	0.571332	299.367	-0.151827	1
271	CON L100 Night First Third_Lac - CON LD Night First Third_Lac	-1.33011	0.586306	299.324	-2.26862	0.983083
272	CON L100 Night First Third_Lac - HF LD Night First Third_Lac	0.641287	0.571332	299.367	1.12244	1
273	CON L100 Night First Third_Lac - CON L100 Day Parturition	1.84557	0.645829	263.851	2.85768	0.725384
274	CON L100 Night First Third_Lac - HF L100 Day Parturition	2.30662	0.602062	346.525	3.83119	0.0899994
275	CON L100 Night First Third_Lac - CON L5 Day Parturition	2.67122	0.6481	338.888	4.12162	0.0341179
276	CON L100 Night First Third_Lac - HF L5 Day Parturition	2.54671	0.602251	345.648	4.22865	0.0230104
277	CON L100 Night First Third_Lac - CON LD Day Parturition	2.80673	0.62362	342.442	4.5007	0.00796401
278	CON L100 Night First Third_Lac - HF LD Day Parturition	3.27562	0.601868	345.748	5.44243	0.000104558
279	CON L100 Night First Third_Lac - CON L100 Night Parturition	2.4942	0.599068	250.747	4.16346	0.0310628
280	CON L100 Night First Third_Lac - HF L100 Night Parturition	2.40185	0.648101	341.064	3.70598	0.131316
281	CON L100 Night First Third_Lac - CON L5 Night Parturition	1.64824	0.782862	313.286	2.1054	0.995504
282	CON L100 Night First Third_Lac - HF L5 Night Parturition	1.83488	0.602338	345.795	3.04627	0.570457
283	CON L100 Night First Third_Lac - CON LD Night Parturition	1.57993	0.681404	334.014	2.31864	0.976448
284	CON L100 Night First Third_Lac - HF LD Night Parturition	0.431551	0.679852	331.974	0.634772	1
285	CON L100 Night First Third_Lac - CON L100 Day Second Third_Lac	-1.01528	0.55805	234.166	-1.81933	0.999782
286	CON L100 Night First Third_Lac - HF L100 Day Second Third_Lac	-1.66849	0.559842	350.106	-2.98029	0.626622
287	CON L100 Night First Third_Lac - CON L5 Day Second Third_Lac	-1.09594	0.586306	350.135	-1.86923	0.999649
288	CON L100 Night First Third_Lac - HF L5 Day Second Third_Lac	-0.523107	0.571332	350.704	-0.915593	1
289	CON L100 Night First Third_Lac - CON LD Day Second Third_Lac	0.218026	0.602712	353.146	0.361742	1
290	CON L100 Night First Third_Lac - HF LD Day Second Third_Lac	0.688256	0.571332	350.704	1.20465	1
291	CON L100 Night First Third_Lac - CON L100 Night Second Third_Lac	-2.92639	0.503035	252.11	-5.81747	1.93629e-05
292	CON L100 Night First Third_Lac - HF L100 Night Second Third_Lac	-1.70599	0.559842	350.106	-3.04728	0.569576
293	CON L100 Night First Third_Lac - CON L5 Night Second Third_Lac	-2.47177	0.586306	350.135	-4.21584	0.0240789
294	CON L100 Night First Third_Lac - HF L5 Night Second Third_Lac	-2.02993	0.571332	350.704	-3.55297	0.199769
295	CON L100 Night First Third_Lac - CON LD Night Second Third_Lac	-4.08511	0.586306	350.135	-6.96754	1.80183e-08
296	CON L100 Night First Third_Lac - HF LD Night Second Third_Lac	-2.43296	0.571332	350.704	-4.2584	0.0205284
297	CON L100 Night First Third_Lac - CON L100 Day Third Third_Lac	-1.63056	0.55805	165.327	-2.92188	0.673255
298	CON L100 Night First Third_Lac - HF L100 Day Third Third_Lac	-1.19766	0.559842	357.304	-2.13928	0.994092
299	CON L100 Night First Third_Lac - CON L5 Day Third Third_Lac	-1.27511	0.586306	357.813	-2.17481	0.992022
300	CON L100 Night First Third_Lac - HF L5 Day Third Third_Lac	-0.80038	0.571332	358.192	-1.4009	1
301	CON L100 Night First Third_Lac - CON LD Day Third Third_Lac	-0.480106	0.586306	357.813	-0.818866	1
302	CON L100 Night First Third_Lac - HF LD Day Third Third_Lac	0.189014	0.571332	358.192	0.330831	1
303	CON L100 Night First Third_Lac - CON L100 Night Third Third_Lac	-3.78266	0.516804	182.382	-7.31933	8.59706e-09
304	CON L100 Night First Third_Lac - HF L100 Night Third Third_Lac	-2.55027	0.603287	366.031	-4.22729	0.0229003
305	CON L100 Night First Third_Lac - CON L5 Night Third Third_Lac	-2.15654	0.624086	363.51	-3.45552	0.254817
306	CON L100 Night First Third_Lac - HF L5 Night Third Third_Lac	-2.52011	0.623755	366.613	-4.04022	0.0449287
307	CON L100 Night First Third_Lac - CON LD Night Third Third_Lac	-4.96935	0.624098	364.024	-7.96245	1.94378e-11
308	CON L100 Night First Third_Lac - HF LD Night Third Third_Lac	-3.09129	0.571332	358.192	-5.41067	0.000120351
309	HF L100 Night First Third_Lac - CON L5 Night First Third_Lac	-1.19592	0.585867	299.396	-2.04128	0.997516
310	HF L100 Night First Third_Lac - HF L5 Night First Third_Lac	-0.0633905	0.571373	299.36	-0.110944	1
311	HF L100 Night First Third_Lac - CON LD Night First Third_Lac	-1.30675	0.585867	299.396	-2.23046	0.987227
312	HF L100 Night First Third_Lac - HF LD Night First Third_Lac	0.66464	0.571373	299.36	1.16323	1
313	HF L100 Night First Third_Lac - CON L100 Day Parturition	1.86893	0.646826	338.976	2.88938	0.701428
314	HF L100 Night First Third_Lac - HF L100 Day Parturition	2.32997	0.60057	250.776	3.8796	0.0802882
315	HF L100 Night First Third_Lac - CON L5 Day Parturition	2.69457	0.647283	339.296	4.1629	0.0294003
316	HF L100 Night First Third_Lac - HF L5 Day Parturition	2.57006	0.601661	345.794	4.27161	0.0195789
317	HF L100 Night First Third_Lac - CON LD Day Parturition	2.83008	0.622442	342.863	4.54674	0.00658959
318	HF L100 Night First Third_Lac - HF LD Day Parturition	3.29897	0.60197	345.709	5.4803	8.62665e-05
319	HF L100 Night First Third_Lac - CON L100 Night Parturition	2.51755	0.646914	339.507	3.89163	0.0744804
320	HF L100 Night First Third_Lac - HF L100 Night Parturition	2.4252	0.599698	253.148	4.04404	0.0469163
321	HF L100 Night First Third_Lac - CON L5 Night Parturition	1.67159	0.782514	313.328	2.13619	0.994098
322	HF L100 Night First Third_Lac - HF L5 Night Parturition	1.85824	0.601704	345.943	3.08829	0.534508
323	HF L100 Night First Third_Lac - CON LD Night Parturition	1.60328	0.68004	334.329	2.35763	0.969642
324	HF L100 Night First Third_Lac - HF LD Night Parturition	0.454904	0.679637	332.014	0.669335	1
325	HF L100 Night First Third_Lac - CON L100 Day Second Third_Lac	-0.991925	0.559842	350.106	-1.77179	0.999904
326	HF L100 Night First Third_Lac - HF L100 Day Second Third_Lac	-1.64514	0.55805	234.166	-2.94802	0.653084
327	HF L100 Night First Third_Lac - CON L5 Day Second Third_Lac	-1.07259	0.585867	350.411	-1.83077	0.999785
328	HF L100 Night First Third_Lac - HF L5 Day Second Third_Lac	-0.499754	0.571373	350.677	-0.874655	1
329	HF L100 Night First Third_Lac - CON LD Day Second Third_Lac	0.24138	0.602641	353.461	0.400536	1
330	HF L100 Night First Third_Lac - HF LD Day Second Third_Lac	0.71161	0.571373	350.677	1.24544	1
331	HF L100 Night First Third_Lac - CON L100 Night Second Third_Lac	-2.90304	0.559842	350.106	-5.18546	0.000370368
332	HF L100 Night First Third_Lac - HF L100 Night Second Third_Lac	-1.68264	0.503035	252.11	-3.34498	0.332108
333	HF L100 Night First Third_Lac - CON L5 Night Second Third_Lac	-2.44842	0.585867	350.411	-4.17914	0.0275643
334	HF L100 Night First Third_Lac - HF L5 Night Second Third_Lac	-2.00657	0.571373	350.677	-3.51185	0.222021
335	HF L100 Night First Third_Lac - CON LD Night Second Third_Lac	-4.06175	0.585867	350.411	-6.93289	2.23246e-08
336	HF L100 Night First Third_Lac - HF LD Night Second Third_Lac	-2.4096	0.571373	350.677	-4.21722	0.0239498
337	HF L100 Night First Third_Lac - CON L100 Day Third Third_Lac	-1.6072	0.559842	357.304	-2.87082	0.716264
338	HF L100 Night First Third_Lac - HF L100 Day Third Third_Lac	-1.17431	0.55805	165.327	-2.1043	0.994629
339	HF L100 Night First Third_Lac - CON L5 Day Third Third_Lac	-1.25175	0.585867	358.121	-2.13658	0.994232
340	HF L100 Night First Third_Lac - HF L5 Day Third Third_Lac	-0.777027	0.571373	358.162	-1.35993	1
341	HF L100 Night First Third_Lac - CON LD Day Third Third_Lac	-0.456753	0.585867	358.121	-0.779618	1
342	HF L100 Night First Third_Lac - HF LD Day Third Third_Lac	0.212367	0.571373	358.162	0.371679	1
343	HF L100 Night First Third_Lac - CON L100 Night Third Third_Lac	-3.75931	0.572663	361.037	-6.56461	2.02512e-07
344	HF L100 Night First Third_Lac - HF L100 Night Third Third_Lac	-2.52691	0.551945	199.516	-4.5782	0.00696929
345	HF L100 Night First Third_Lac - CON L5 Night Third Third_Lac	-2.13319	0.624502	363.867	-3.41582	0.280001
346	HF L100 Night First Third_Lac - HF L5 Night Third Third_Lac	-2.49675	0.625089	366.761	-3.99424	0.0526007
347	HF L100 Night First Third_Lac - CON LD Night Third Third_Lac	-4.946	0.624497	364.363	-7.91997	2.73973e-11
348	HF L100 Night First Third_Lac - HF LD Night Third Third_Lac	-3.06794	0.571373	358.162	-5.36941	0.000148114
349	CON L5 Night First Third_Lac - HF L5 Night First Third_Lac	1.13253	0.597743	299.412	1.89468	0.999495
350	CON L5 Night First Third_Lac - CON LD Night First Third_Lac	-0.110833	0.611766	299.418	-0.18117	1
351	CON L5 Night First Third_Lac - HF LD Night First Third_Lac	1.86056	0.597743	299.412	3.11264	0.514261
352	CON L5 Night First Third_Lac - CON L100 Day Parturition	3.06485	0.67004	345.583	4.57413	0.00586867
353	CON L5 Night First Third_Lac - HF L100 Day Parturition	3.52589	0.626447	350.999	5.6284	3.97741e-05
354	CON L5 Night First Third_Lac - CON L5 Day Parturition	3.89049	0.670537	254.895	5.80206	2.07544e-05
355	CON L5 Night First Third_Lac - HF L5 Day Parturition	3.76598	0.626959	349.831	6.00674	5.1933e-06
356	CON L5 Night First Third_Lac - CON LD Day Parturition	4.026	0.647124	347.657	6.22138	1.56322e-06
357	CON L5 Night First Third_Lac - HF LD Day Parturition	4.49489	0.627034	349.805	7.1685	5.09196e-09
358	CON L5 Night First Third_Lac - CON L100 Night Parturition	3.71347	0.670137	346.007	5.54136	6.30618e-05
359	CON L5 Night First Third_Lac - HF L100 Night Parturition	3.62112	0.670701	347.193	5.39901	0.000129848
360	CON L5 Night First Third_Lac - CON L5 Night Parturition	2.86751	0.756803	251.088	3.78898	0.10588
361	CON L5 Night First Third_Lac - HF L5 Night Parturition	3.05415	0.627015	349.926	4.87095	0.0016103
362	CON L5 Night First Third_Lac - CON LD Night Parturition	2.7992	0.702794	341.259	3.98297	0.0551237
363	CON L5 Night First Third_Lac - HF LD Night Parturition	1.65082	0.702032	339.619	2.35149	0.970858
364	CON L5 Night First Third_Lac - CON L100 Day Second Third_Lac	0.203995	0.586306	350.206	0.347932	1
365	CON L5 Night First Third_Lac - HF L100 Day Second Third_Lac	-0.44922	0.585867	350.483	-0.76676	1
366	CON L5 Night First Third_Lac - CON L5 Day Second Third_Lac	0.123333	0.611313	234.166	0.201752	1
367	CON L5 Night First Third_Lac - HF L5 Day Second Third_Lac	0.696165	0.597743	350.895	1.16466	1
368	CON L5 Night First Third_Lac - CON LD Day Second Third_Lac	1.4373	0.627734	354.546	2.28966	0.980838
369	CON L5 Night First Third_Lac - HF LD Day Second Third_Lac	1.90753	0.597743	350.895	3.19122	0.447863
370	CON L5 Night First Third_Lac - CON L100 Night Second Third_Lac	-1.70712	0.586306	350.206	-2.91165	0.683583
371	CON L5 Night First Third_Lac - HF L100 Night Second Third_Lac	-0.48672	0.585867	350.483	-0.830768	1
372	CON L5 Night First Third_Lac - CON L5 Night Second Third_Lac	-1.2525	0.551047	252.11	-2.27295	0.982038
373	CON L5 Night First Third_Lac - HF L5 Night Second Third_Lac	-0.810653	0.597743	350.895	-1.35619	1
374	CON L5 Night First Third_Lac - CON LD Night Second Third_Lac	-2.86583	0.611766	351.041	-4.68453	0.00365925
375	CON L5 Night First Third_Lac - HF LD Night Second Third_Lac	-1.21368	0.597743	350.895	-2.03044	0.997857
376	CON L5 Night First Third_Lac - CON L100 Day Third Third_Lac	-0.411283	0.586306	356.966	-0.701482	1
377	CON L5 Night First Third_Lac - HF L100 Day Third Third_Lac	0.0216138	0.585867	357.271	0.0368919	1
378	CON L5 Night First Third_Lac - CON L5 Day Third Third_Lac	-0.0558333	0.611313	165.327	-0.0913335	1
379	CON L5 Night First Third_Lac - HF L5 Day Third Third_Lac	0.418892	0.597743	357.939	0.700791	1
380	CON L5 Night First Third_Lac - CON LD Day Third Third_Lac	0.739167	0.611766	358.34	1.20825	1
381	CON L5 Night First Third_Lac - HF LD Day Third Third_Lac	1.40829	0.597743	357.939	2.35601	0.970182
382	CON L5 Night First Third_Lac - CON L100 Night Third Third_Lac	-2.56339	0.598427	360.947	-4.28354	0.0185637
383	CON L5 Night First Third_Lac - HF L100 Night Third Third_Lac	-1.33099	0.62808	367.311	-2.11915	0.995077
384	CON L5 Night First Third_Lac - CON L5 Night Third Third_Lac	-0.937268	0.591667	194.214	-1.58411	0.999993
385	CON L5 Night First Third_Lac - HF L5 Night Third Third_Lac	-1.30083	0.648866	368.306	-2.00478	0.998371
386	CON L5 Night First Third_Lac - CON LD Night Third Third_Lac	-3.75008	0.648596	365.729	-5.78184	1.71369e-05
387	CON L5 Night First Third_Lac - HF LD Night Third Third_Lac	-1.87202	0.597743	357.939	-3.13181	0.497384
388	HF L5 Night First Third_Lac - CON LD Night First Third_Lac	-1.24336	0.597743	299.412	-2.0801	0.996398
389	HF L5 Night First Third_Lac - HF LD Night First Third_Lac	0.72803	0.583296	299.418	1.24813	1
390	HF L5 Night First Third_Lac - CON L100 Day Parturition	1.93232	0.657076	342.201	2.94078	0.659646
391	HF L5 Night First Third_Lac - HF L100 Day Parturition	2.39336	0.612881	348.928	3.9051	0.0711038
392	HF L5 Night First Third_Lac - CON L5 Day Parturition	2.75796	0.658264	342.142	4.18975	0.026618
393	HF L5 Night First Third_Lac - HF L5 Day Parturition	2.63345	0.612902	245.031	4.29669	0.019237
394	HF L5 Night First Third_Lac - CON LD Day Parturition	2.89347	0.63402	345.203	4.56369	0.00613122
395	HF L5 Night First Third_Lac - HF LD Day Parturition	3.36237	0.613266	347.905	5.48271	8.48917e-05
396	HF L5 Night First Third_Lac - CON L100 Night Parturition	2.58094	0.657182	342.691	3.92728	0.0662771
397	HF L5 Night First Third_Lac - HF L100 Night Parturition	2.48859	0.65808	344.086	3.78159	0.104888
398	HF L5 Night First Third_Lac - CON L5 Night Parturition	1.73498	0.791454	317.287	2.19215	0.990618
399	HF L5 Night First Third_Lac - HF L5 Night Parturition	1.92163	0.558611	248.048	3.44001	0.2687
400	HF L5 Night First Third_Lac - CON LD Night Parturition	1.66668	0.690798	337.61	2.41268	0.957623
401	HF L5 Night First Third_Lac - HF LD Night Parturition	0.518295	0.689817	335.701	0.751351	1
402	HF L5 Night First Third_Lac - CON L100 Day Second Third_Lac	-0.928534	0.571332	350.738	-1.62521	0.99999
403	HF L5 Night First Third_Lac - HF L100 Day Second Third_Lac	-1.58175	0.571373	350.711	-2.76833	0.791955
404	HF L5 Night First Third_Lac - CON L5 Day Second Third_Lac	-1.0092	0.597743	350.858	-1.68834	0.999972
405	HF L5 Night First Third_Lac - HF L5 Day Second Third_Lac	-0.436364	0.582864	234.166	-0.748655	1
406	HF L5 Night First Third_Lac - CON LD Day Second Third_Lac	0.30477	0.614013	354.094	0.496358	1
407	HF L5 Night First Third_Lac - HF LD Day Second Third_Lac	0.775	0.583296	351.041	1.32866	1
408	HF L5 Night First Third_Lac - CON L100 Night Second Third_Lac	-2.83965	0.571332	350.738	-4.97022	0.00102284
409	HF L5 Night First Third_Lac - HF L100 Night Second Third_Lac	-1.61925	0.571373	350.711	-2.83396	0.744566
410	HF L5 Night First Third_Lac - CON L5 Night Second Third_Lac	-2.38503	0.597743	350.858	-3.99006	0.0536371
411	HF L5 Night First Third_Lac - HF L5 Night Second Third_Lac	-1.94318	0.525402	252.11	-3.69846	0.137643
412	HF L5 Night First Third_Lac - CON LD Night Second Third_Lac	-3.99836	0.597743	350.858	-6.6891	9.92098e-08
413	HF L5 Night First Third_Lac - HF LD Night Second Third_Lac	-2.34621	0.583296	351.041	-4.02234	0.0480532
414	HF L5 Night First Third_Lac - CON L100 Day Third Third_Lac	-1.54381	0.571332	357.785	-2.70213	0.835095
415	HF L5 Night First Third_Lac - HF L100 Day Third Third_Lac	-1.11092	0.571373	357.756	-1.94429	0.999149
416	HF L5 Night First Third_Lac - CON L5 Day Third Third_Lac	-1.18836	0.597743	358.385	-1.98808	0.998625
417	HF L5 Night First Third_Lac - HF L5 Day Third Third_Lac	-0.713636	0.582864	165.327	-1.22436	1
418	HF L5 Night First Third_Lac - CON LD Day Third Third_Lac	-0.393362	0.597743	358.385	-0.658079	1
419	HF L5 Night First Third_Lac - HF LD Day Third Third_Lac	0.275758	0.583296	358.34	0.472758	1
420	HF L5 Night First Third_Lac - CON L100 Night Third Third_Lac	-3.69592	0.58369	361.548	-6.33198	7.95947e-07
421	HF L5 Night First Third_Lac - HF L100 Night Third Third_Lac	-2.46352	0.614423	367.034	-4.00949	0.0499334
422	HF L5 Night First Third_Lac - CON L5 Night Third Third_Lac	-2.0698	0.635237	364.558	-3.25831	0.393697
423	HF L5 Night First Third_Lac - HF L5 Night Third Third_Lac	-2.43336	0.582652	201.858	-4.17636	0.0312525
424	HF L5 Night First Third_Lac - CON LD Night Third Third_Lac	-4.88261	0.635241	365.126	-7.68622	1.53609e-10
425	HF L5 Night First Third_Lac - HF LD Night Third Third_Lac	-3.00455	0.583296	358.34	-5.15098	0.000432666
426	CON LD Night First Third_Lac - HF LD Night First Third_Lac	1.97139	0.597743	299.412	3.29806	0.364682
427	CON LD Night First Third_Lac - CON L100 Day Parturition	3.17568	0.67004	345.583	4.73954	0.00289691
428	CON LD Night First Third_Lac - HF L100 Day Parturition	3.63672	0.626447	350.999	5.80532	1.55563e-05
429	CON LD Night First Third_Lac - CON L5 Day Parturition	4.00133	0.67095	345.249	5.96367	6.65967e-06
430	CON LD Night First Third_Lac - HF L5 Day Parturition	3.87681	0.626959	349.831	6.18352	1.92724e-06
431	CON LD Night First Third_Lac - CON LD Day Parturition	4.13683	0.646695	246.519	6.39688	8.7286e-07
432	CON LD Night First Third_Lac - HF LD Day Parturition	4.60573	0.627034	349.805	7.34525	1.63717e-09
433	CON LD Night First Third_Lac - CON L100 Night Parturition	3.8243	0.670137	346.007	5.70675	2.65929e-05
434	CON LD Night First Third_Lac - HF L100 Night Parturition	3.73195	0.670701	347.193	5.56426	5.59138e-05
435	CON LD Night First Third_Lac - CON L5 Night Parturition	2.97835	0.802094	321.79	3.71321	0.129171
436	CON LD Night First Third_Lac - HF L5 Night Parturition	3.16499	0.627015	349.926	5.04771	0.000713811
437	CON LD Night First Third_Lac - CON LD Night Parturition	2.91004	0.650626	251.859	4.47267	0.00971541
438	CON LD Night First Third_Lac - HF LD Night Parturition	1.76166	0.702032	339.619	2.50937	0.92842
439	CON LD Night First Third_Lac - CON L100 Day Second Third_Lac	0.314828	0.586306	350.206	0.536969	1
440	CON LD Night First Third_Lac - HF L100 Day Second Third_Lac	-0.338386	0.585867	350.483	-0.577582	1
441	CON LD Night First Third_Lac - CON L5 Day Second Third_Lac	0.234167	0.611766	351.041	0.382772	1
442	CON LD Night First Third_Lac - HF L5 Day Second Third_Lac	0.806999	0.597743	350.895	1.35008	1
443	CON LD Night First Third_Lac - CON LD Day Second Third_Lac	1.54813	0.627293	243.601	2.46796	0.94044
444	CON LD Night First Third_Lac - HF LD Day Second Third_Lac	2.01836	0.597743	350.895	3.37664	0.306625
445	CON LD Night First Third_Lac - CON L100 Night Second Third_Lac	-1.59628	0.586306	350.206	-2.72261	0.822221
446	CON LD Night First Third_Lac - HF L100 Night Second Third_Lac	-0.375886	0.585867	350.483	-0.641589	1
447	CON LD Night First Third_Lac - CON L5 Night Second Third_Lac	-1.14167	0.611766	351.041	-1.86618	0.999662
448	CON LD Night First Third_Lac - HF L5 Night Second Third_Lac	-0.69982	0.597743	350.895	-1.17077	1
449	CON LD Night First Third_Lac - CON LD Night Second Third_Lac	-2.755	0.551047	252.11	-4.99958	0.00103977
450	CON LD Night First Third_Lac - HF LD Night Second Third_Lac	-1.10285	0.597743	350.895	-1.84502	0.999742
451	CON LD Night First Third_Lac - CON L100 Day Third Third_Lac	-0.30045	0.586306	356.966	-0.512446	1
452	CON LD Night First Third_Lac - HF L100 Day Third Third_Lac	0.132447	0.585867	357.271	0.22607	1
453	CON LD Night First Third_Lac - CON L5 Day Third Third_Lac	0.055	0.611766	358.34	0.0899037	1
454	CON LD Night First Third_Lac - HF L5 Day Third Third_Lac	0.529726	0.597743	357.939	0.88621	1
455	CON LD Night First Third_Lac - CON LD Day Third Third_Lac	0.85	0.611313	165.327	1.39045	1
456	CON LD Night First Third_Lac - HF LD Day Third Third_Lac	1.51912	0.597743	357.939	2.54143	0.916488
457	CON LD Night First Third_Lac - CON L100 Night Third Third_Lac	-2.45255	0.598427	360.947	-4.09833	0.0367211
458	CON LD Night First Third_Lac - HF L100 Night Third Third_Lac	-1.22016	0.62808	367.311	-1.94269	0.99917
459	CON LD Night First Third_Lac - CON L5 Night Third Third_Lac	-0.826435	0.648595	365.096	-1.27419	1
460	CON LD Night First Third_Lac - HF L5 Night Third Third_Lac	-1.19	0.648866	368.306	-1.83397	0.99978
461	CON LD Night First Third_Lac - CON LD Night Third Third_Lac	-3.63924	0.591668	194.02	-6.15082	4.68437e-06
462	CON LD Night First Third_Lac - HF LD Night Third Third_Lac	-1.76118	0.597743	357.939	-2.94639	0.655054
463	HF LD Night First Third_Lac - CON L100 Day Parturition	1.20429	0.657076	342.201	1.8328	0.999778
464	HF LD Night First Third_Lac - HF L100 Day Parturition	1.66533	0.612881	348.928	2.71721	0.825615
465	HF LD Night First Third_Lac - CON L5 Day Parturition	2.02993	0.658264	342.142	3.08377	0.538399
466	HF LD Night First Third_Lac - HF L5 Day Parturition	1.90542	0.613313	347.903	3.10677	0.518734
467	HF LD Night First Third_Lac - CON LD Day Parturition	2.16544	0.63402	345.203	3.41541	0.280754
468	HF LD Night First Third_Lac - HF LD Day Parturition	2.63433	0.612856	245.061	4.29846	0.0191102
469	HF LD Night First Third_Lac - CON L100 Night Parturition	1.85291	0.657182	342.691	2.81948	0.755296
470	HF LD Night First Third_Lac - HF L100 Night Parturition	1.76056	0.65808	344.086	2.6753	0.850811
471	HF LD Night First Third_Lac - CON L5 Night Parturition	1.00695	0.791454	317.287	1.27228	1
472	HF LD Night First Third_Lac - HF L5 Night Parturition	1.1936	0.613377	348.025	1.94594	0.999127
473	HF LD Night First Third_Lac - CON LD Night Parturition	0.938645	0.690798	337.61	1.35878	1
474	HF LD Night First Third_Lac - HF LD Night Parturition	-0.209735	0.641609	249.717	-0.32689	1
475	HF LD Night First Third_Lac - CON L100 Day Second Third_Lac	-1.65656	0.571332	350.738	-2.89948	0.693426
476	HF LD Night First Third_Lac - HF L100 Day Second Third_Lac	-2.30978	0.571373	350.711	-4.04251	0.0448336
477	HF LD Night First Third_Lac - CON L5 Day Second Third_Lac	-1.73723	0.597743	350.858	-2.90631	0.687916
478	HF LD Night First Third_Lac - HF L5 Day Second Third_Lac	-1.16439	0.583296	351.041	-1.99623	0.998493
479	HF LD Night First Third_Lac - CON LD Day Second Third_Lac	-0.42326	0.614013	354.094	-0.689335	1
480	HF LD Night First Third_Lac - HF LD Day Second Third_Lac	0.0469697	0.582864	234.166	0.0805844	1
481	HF LD Night First Third_Lac - CON L100 Night Second Third_Lac	-3.56768	0.571332	350.738	-6.24449	1.35817e-06
482	HF LD Night First Third_Lac - HF L100 Night Second Third_Lac	-2.34728	0.571373	350.711	-4.10814	0.0356111
483	HF LD Night First Third_Lac - CON L5 Night Second Third_Lac	-3.11306	0.597743	350.858	-5.20802	0.000331708
484	HF LD Night First Third_Lac - HF L5 Night Second Third_Lac	-2.67121	0.583296	351.041	-4.57952	0.00571412
485	HF LD Night First Third_Lac - CON LD Night Second Third_Lac	-4.72639	0.597743	350.858	-7.90707	3.71908e-11
486	HF LD Night First Third_Lac - HF LD Night Second Third_Lac	-3.07424	0.525402	252.11	-5.85121	1.62402e-05
487	HF LD Night First Third_Lac - CON L100 Day Third Third_Lac	-2.27184	0.571332	357.785	-3.9764	0.0560313
488	HF LD Night First Third_Lac - HF L100 Day Third Third_Lac	-1.83895	0.571373	357.756	-3.21847	0.425536
489	HF LD Night First Third_Lac - CON L5 Day Third Third_Lac	-1.91639	0.597743	358.385	-3.20605	0.435608
490	HF LD Night First Third_Lac - HF L5 Day Third Third_Lac	-1.44167	0.583296	358.34	-2.47159	0.941403
491	HF LD Night First Third_Lac - CON LD Day Third Third_Lac	-1.12139	0.597743	358.385	-1.87605	0.999621
492	HF LD Night First Third_Lac - HF LD Day Third Third_Lac	-0.452273	0.582864	165.327	-0.775949	1
493	HF LD Night First Third_Lac - CON L100 Night Third Third_Lac	-4.42395	0.58369	361.548	-7.57927	3.27552e-10
494	HF LD Night First Third_Lac - HF L100 Night Third Third_Lac	-3.19155	0.614423	367.034	-5.19439	0.000347093
495	HF LD Night First Third_Lac - CON L5 Night Third Third_Lac	-2.79783	0.635237	364.558	-4.40438	0.0115722
496	HF LD Night First Third_Lac - HF L5 Night Third Third_Lac	-3.16139	0.63535	367.67	-4.97583	0.000978923
497	HF LD Night First Third_Lac - CON LD Night Third Third_Lac	-5.61064	0.635241	365.126	-8.83229	0
498	HF LD Night First Third_Lac - HF LD Night Third Third_Lac	-3.73258	0.525402	174.967	-7.10422	3.26956e-08
499	CON L100 Day Parturition - HF L100 Day Parturition	0.461043	0.683727	256.676	0.674309	1
500	CON L100 Day Parturition - CON L5 Day Parturition	0.825647	0.724651	255.248	1.13937	1
501	CON L100 Day Parturition - HF L5 Day Parturition	0.701135	0.684013	257.523	1.02503	1
502	CON L100 Day Parturition - CON LD Day Parturition	0.961153	0.702779	257.419	1.36765	1
503	CON L100 Day Parturition - HF LD Day Parturition	1.43005	0.683806	257.57	2.09131	0.995848
504	CON L100 Day Parturition - CON L100 Night Parturition	0.648623	0.720768	245.566	0.899905	1
505	CON L100 Day Parturition - HF L100 Night Parturition	0.556275	0.72456	255.161	0.767741	1
506	CON L100 Day Parturition - CON L5 Night Parturition	-0.197333	0.847388	248.568	-0.232872	1
507	CON L100 Day Parturition - HF L5 Night Parturition	-0.0106918	0.684081	257.844	-0.0156295	1
508	CON L100 Day Parturition - CON LD Night Parturition	-0.265642	0.754469	254.298	-0.352091	1
509	CON L100 Day Parturition - HF LD Night Parturition	-1.41402	0.753296	250.733	-1.87711	0.999563
510	CON L100 Day Parturition - CON L100 Day Second Third_Lac	-2.86085	0.598932	249.949	-4.77659	0.00278493
511	CON L100 Day Parturition - HF L100 Day Second Third_Lac	-3.51407	0.646826	339.089	-5.43278	0.000111023
512	CON L100 Day Parturition - CON L5 Day Second Third_Lac	-2.94151	0.67004	345.683	-4.39006	0.0123873
513	CON L100 Day Parturition - HF L5 Day Second Third_Lac	-2.36868	0.657076	342.31	-3.60488	0.174256
514	CON L100 Day Parturition - CON LD Day Second Third_Lac	-1.62755	0.68451	350.497	-2.37768	0.965773
515	CON L100 Day Parturition - HF LD Day Second Third_Lac	-1.15732	0.657076	342.31	-1.76131	0.999916
516	CON L100 Day Parturition - CON L100 Night Second Third_Lac	-4.77196	0.645829	263.925	-7.3889	2.19307e-09
517	CON L100 Day Parturition - HF L100 Night Second Third_Lac	-3.55157	0.646826	339.089	-5.49076	8.2744e-05
518	CON L100 Day Parturition - CON L5 Night Second Third_Lac	-4.31735	0.67004	345.683	-6.44342	4.35716e-07
519	CON L100 Day Parturition - HF L5 Night Second Third_Lac	-3.8755	0.657076	342.31	-5.8981	9.59972e-06
520	CON L100 Day Parturition - CON LD Night Second Third_Lac	-5.93068	0.67004	345.683	-8.85123	0
521	CON L100 Day Parturition - HF LD Night Second Third_Lac	-4.27853	0.657076	342.31	-6.51147	2.95302e-07
522	CON L100 Day Parturition - CON L100 Day Third Third_Lac	-3.47613	0.598932	145.062	-5.80388	4.08519e-05
523	CON L100 Day Parturition - HF L100 Day Third Third_Lac	-3.04323	0.646826	318.396	-4.70487	0.00345627
524	CON L100 Day Parturition - CON L5 Day Third Third_Lac	-3.12068	0.67004	323.54	-4.65745	0.00421103
525	CON L100 Day Parturition - HF L5 Day Third Third_Lac	-2.64595	0.657076	320.75	-4.02686	0.0478969
526	CON L100 Day Parturition - CON LD Day Third Third_Lac	-2.32568	0.67004	323.54	-3.47096	0.246586
527	CON L100 Day Parturition - HF LD Day Third Third_Lac	-1.65656	0.657076	320.75	-2.52111	0.923795
528	CON L100 Day Parturition - CON L100 Night Third Third_Lac	-5.62823	0.656663	171.653	-8.57096	6.99052e-12
529	CON L100 Day Parturition - HF L100 Night Third Third_Lac	-4.39584	0.684942	328.573	-6.41783	5.35676e-07
530	CON L100 Day Parturition - CON L5 Night Third Third_Lac	-4.00211	0.703498	332.668	-5.68887	3.00432e-05
531	CON L100 Day Parturition - HF L5 Night Third Third_Lac	-4.36568	0.703385	330.304	-6.20667	1.78749e-06
532	CON L100 Day Parturition - CON LD Night Third Third_Lac	-6.81492	0.703505	330.703	-9.68711	9.25815e-13
533	CON L100 Day Parturition - HF LD Night Third Third_Lac	-4.93686	0.657076	320.75	-7.51338	6.5189e-10
534	HF L100 Day Parturition - CON L5 Day Parturition	0.364605	0.684253	259.208	0.532851	1
535	HF L100 Day Parturition - HF L5 Day Parturition	0.240092	0.641247	261.865	0.374415	1
536	HF L100 Day Parturition - CON LD Day Parturition	0.50011	0.660822	261.354	0.7568	1
537	HF L100 Day Parturition - HF LD Day Parturition	0.969005	0.641498	261.883	1.51053	0.999999
538	HF L100 Day Parturition - CON L100 Night Parturition	0.187581	0.683812	257.371	0.274316	1
539	HF L100 Day Parturition - HF L100 Night Parturition	0.0952322	0.682563	254.325	0.139521	1
540	HF L100 Day Parturition - CON L5 Night Parturition	-0.658376	0.813341	251.715	-0.809471	1
541	HF L100 Day Parturition - HF L5 Night Parturition	-0.471734	0.64129	262.186	-0.735603	1
542	HF L100 Day Parturition - CON LD Night Parturition	-0.726685	0.715353	257.931	-1.01584	1
543	HF L100 Day Parturition - HF LD Night Parturition	-1.87507	0.714901	254.559	-2.62283	0.877324
544	HF L100 Day Parturition - CON L100 Day Second Third_Lac	-3.32189	0.602062	346.61	-5.51753	7.12023e-05
545	HF L100 Day Parturition - HF L100 Day Second Third_Lac	-3.97511	0.549826	249.061	-7.22976	6.64193e-09
546	HF L100 Day Parturition - CON L5 Day Second Third_Lac	-3.40256	0.626447	351.06	-5.43152	0.000109534
547	HF L100 Day Parturition - HF L5 Day Second Third_Lac	-2.82972	0.612881	349.003	-4.61708	0.00488709
548	HF L100 Day Parturition - CON LD Day Second Third_Lac	-2.08859	0.64214	355.384	-3.25255	0.398389
549	HF L100 Day Parturition - HF LD Day Second Third_Lac	-1.61836	0.612881	349.003	-2.64058	0.870131
550	HF L100 Day Parturition - CON L100 Night Second Third_Lac	-5.23301	0.602062	346.61	-8.69181	0
551	HF L100 Day Parturition - HF L100 Night Second Third_Lac	-4.01261	0.60057	250.827	-6.68134	1.69054e-07
552	HF L100 Day Parturition - CON L5 Night Second Third_Lac	-4.77839	0.626447	351.06	-7.62777	2.53301e-10
553	HF L100 Day Parturition - HF L5 Night Second Third_Lac	-4.33654	0.612881	349.003	-7.07566	9.19774e-09
554	HF L100 Day Parturition - CON LD Night Second Third_Lac	-6.39172	0.626447	351.06	-10.2031	0
555	HF L100 Day Parturition - HF LD Night Second Third_Lac	-4.73957	0.612881	349.003	-7.73326	1.26224e-10
556	HF L100 Day Parturition - CON L100 Day Third Third_Lac	-3.93717	0.602062	325.945	-6.53948	2.65521e-07
557	HF L100 Day Parturition - HF L100 Day Third Third_Lac	-3.50428	0.549826	134.442	-6.37343	2.94877e-06
558	HF L100 Day Parturition - CON L5 Day Third Third_Lac	-3.58172	0.626447	329.563	-5.71752	2.60119e-05
559	HF L100 Day Parturition - HF L5 Day Third Third_Lac	-3.107	0.612881	327.77	-5.06949	0.00066294
560	HF L100 Day Parturition - CON LD Day Third Third_Lac	-2.78672	0.626447	329.563	-4.44846	0.00992952
561	HF L100 Day Parturition - HF LD Day Third Third_Lac	-2.1176	0.612881	327.77	-3.45516	0.256051
562	HF L100 Day Parturition - CON L100 Night Third Third_Lac	-6.08928	0.613978	329.234	-9.91774	1.13931e-12
563	HF L100 Day Parturition - HF L100 Night Third Third_Lac	-4.85688	0.641986	178.259	-7.5654	2.22344e-09
564	HF L100 Day Parturition - CON L5 Night Third Third_Lac	-4.46316	0.66267	338.741	-6.73511	7.86235e-08
565	HF L100 Day Parturition - HF L5 Night Third Third_Lac	-4.82672	0.663169	337.098	-7.27827	2.69324e-09
566	HF L100 Day Parturition - CON LD Night Third Third_Lac	-7.27597	0.662667	336.636	-10.9798	2.93321e-13
567	HF L100 Day Parturition - HF LD Night Third Third_Lac	-5.39791	0.612881	327.77	-8.80742	1.44884e-12
568	CON L5 Day Parturition - HF L5 Day Parturition	-0.124512	0.684816	260.408	-0.181819	1
569	CON L5 Day Parturition - CON LD Day Parturition	0.135506	0.703232	260.185	0.19269	1
570	CON L5 Day Parturition - HF LD Day Parturition	0.604401	0.684982	260.252	0.882361	1
571	CON L5 Day Parturition - CON L100 Night Parturition	-0.177024	0.724735	255.884	-0.24426	1
572	CON L5 Day Parturition - HF L100 Night Parturition	-0.269372	0.724961	257.71	-0.371568	1
573	CON L5 Day Parturition - CON L5 Night Parturition	-1.02298	0.84661	274.537	-1.20832	1
574	CON L5 Day Parturition - HF L5 Night Parturition	-0.836339	0.68486	260.708	-1.22118	1
575	CON L5 Day Parturition - CON LD Night Parturition	-1.09129	0.754732	257.14	-1.44593	1
576	CON L5 Day Parturition - HF LD Night Parturition	-2.23967	0.754195	253.719	-2.96962	0.635365
577	CON L5 Day Parturition - CON L100 Day Second Third_Lac	-3.6865	0.6481	338.998	-5.68816	2.9757e-05
578	CON L5 Day Parturition - HF L100 Day Second Third_Lac	-4.33971	0.647283	339.406	-6.7045	9.43427e-08
579	CON L5 Day Parturition - CON L5 Day Second Third_Lac	-3.76716	0.616092	249.644	-6.11461	4.04801e-06
580	CON L5 Day Parturition - HF L5 Day Second Third_Lac	-3.19433	0.658264	342.246	-4.85265	0.00176222
581	CON L5 Day Parturition - CON LD Day Second Third_Lac	-2.45319	0.685593	350.344	-3.57821	0.186935
582	CON L5 Day Parturition - HF LD Day Second Third_Lac	-1.98296	0.658264	342.246	-3.01241	0.599378
583	CON L5 Day Parturition - CON L100 Night Second Third_Lac	-5.59761	0.6481	338.998	-8.63695	6.77902e-13
584	CON L5 Day Parturition - HF L100 Night Second Third_Lac	-4.37721	0.647283	339.406	-6.76244	6.64524e-08
585	CON L5 Day Parturition - CON L5 Night Second Third_Lac	-5.14299	0.670537	254.953	-7.66996	4.09413e-10
586	CON L5 Day Parturition - HF L5 Night Second Third_Lac	-4.70115	0.658264	342.246	-7.14173	6.25491e-09
587	CON L5 Day Parturition - CON LD Night Second Third_Lac	-6.75633	0.67095	345.346	-10.0698	0
588	CON L5 Day Parturition - HF LD Night Second Third_Lac	-5.10418	0.658264	342.246	-7.75399	1.15877e-10
589	CON L5 Day Parturition - CON L100 Day Third Third_Lac	-4.30178	0.6481	318.855	-6.63752	1.5296e-07
590	CON L5 Day Parturition - HF L100 Day Third Third_Lac	-3.86888	0.647283	319.435	-5.97711	6.61585e-06
591	CON L5 Day Parturition - CON L5 Day Third Third_Lac	-3.94633	0.616092	137.368	-6.40542	2.39792e-06
592	CON L5 Day Parturition - HF L5 Day Third Third_Lac	-3.4716	0.658264	321.513	-5.27387	0.000251677
593	CON L5 Day Parturition - CON LD Day Third Third_Lac	-3.15133	0.67095	324.068	-4.69681	0.00355752
594	CON L5 Day Parturition - HF LD Day Third Third_Lac	-2.48221	0.658264	321.513	-3.77084	0.108996
595	CON L5 Day Parturition - CON L100 Night Third Third_Lac	-6.45388	0.659146	322.105	-9.79128	1.35314e-12
596	CON L5 Day Parturition - HF L100 Night Third Third_Lac	-5.22149	0.685852	329.871	-7.61315	3.20601e-10
597	CON L5 Day Parturition - CON L5 Night Third Third_Lac	-4.82776	0.704511	157.291	-6.85264	1.7144e-07
598	CON L5 Day Parturition - HF L5 Night Third Third_Lac	-5.19133	0.705201	331.684	-7.36149	1.62694e-09
599	CON L5 Day Parturition - CON LD Night Third Third_Lac	-7.64057	0.704812	331.709	-10.8406	8.32778e-13
600	CON L5 Day Parturition - HF LD Night Third Third_Lac	-5.76251	0.658264	321.513	-8.7541	1.76492e-12
601	HF L5 Day Parturition - CON LD Day Parturition	0.260018	0.661475	262.527	0.393088	1
602	HF L5 Day Parturition - HF LD Day Parturition	0.728913	0.641897	262.786	1.13556	1
603	HF L5 Day Parturition - CON L100 Night Parturition	-0.0525114	0.684107	258.226	-0.0767591	1
604	HF L5 Day Parturition - HF L100 Night Parturition	-0.14486	0.684536	260.366	-0.211618	1
605	HF L5 Day Parturition - CON L5 Night Parturition	-0.898468	0.813741	252.964	-1.10412	1
606	HF L5 Day Parturition - HF L5 Night Parturition	-0.711827	0.640599	229.223	-1.11119	1
607	HF L5 Day Parturition - CON LD Night Parturition	-0.966777	0.716016	259.413	-1.35022	1
608	HF L5 Day Parturition - HF LD Night Parturition	-2.11516	0.715325	255.818	-2.95692	0.645896
609	HF L5 Day Parturition - CON L100 Day Second Third_Lac	-3.56199	0.602251	345.733	-5.91445	8.71115e-06
610	HF L5 Day Parturition - HF L100 Day Second Third_Lac	-4.2152	0.601661	345.878	-7.00595	1.44413e-08
611	HF L5 Day Parturition - CON L5 Day Second Third_Lac	-3.64265	0.626959	349.889	-5.81002	1.5203e-05
612	HF L5 Day Parturition - HF L5 Day Second Third_Lac	-3.06982	0.55854	247.69	-5.49614	0.000100347
613	HF L5 Day Parturition - CON LD Day Second Third_Lac	-2.32868	0.642567	354.365	-3.62403	0.165052
614	HF L5 Day Parturition - HF LD Day Second Third_Lac	-1.85845	0.613313	347.976	-3.03019	0.584203
615	HF L5 Day Parturition - CON L100 Night Second Third_Lac	-5.4731	0.602251	345.733	-9.08773	0
616	HF L5 Day Parturition - HF L100 Night Second Third_Lac	-4.2527	0.601661	345.878	-7.06827	9.77245e-09
617	HF L5 Day Parturition - CON L5 Night Second Third_Lac	-5.01848	0.626959	349.889	-8.00448	1.90221e-11
618	HF L5 Day Parturition - HF L5 Night Second Third_Lac	-4.57663	0.612902	245.074	-7.46715	1.61019e-09
619	HF L5 Day Parturition - CON LD Night Second Third_Lac	-6.63181	0.626959	349.889	-10.5777	0
620	HF L5 Day Parturition - HF LD Night Second Third_Lac	-4.97966	0.613313	347.976	-8.11929	8.17391e-12
621	HF L5 Day Parturition - CON L100 Day Third Third_Lac	-4.17726	0.602251	325.222	-6.93608	2.446e-08
622	HF L5 Day Parturition - HF L100 Day Third Third_Lac	-3.74437	0.601661	325.589	-6.22339	1.65003e-06
623	HF L5 Day Parturition - CON L5 Day Third Third_Lac	-3.82181	0.626959	329.02	-6.09579	3.34426e-06
624	HF L5 Day Parturition - HF L5 Day Third Third_Lac	-3.34709	0.55854	130.621	-5.99257	1.98258e-05
625	HF L5 Day Parturition - CON LD Day Third Third_Lac	-3.02681	0.626959	329.02	-4.82777	0.00199718
626	HF L5 Day Parturition - HF LD Day Third Third_Lac	-2.35769	0.613313	327.231	-3.84419	0.0869066
627	HF L5 Day Parturition - CON L100 Night Third Third_Lac	-6.32937	0.614077	328.479	-10.3071	1.11977e-12
628	HF L5 Day Parturition - HF L100 Night Third Third_Lac	-5.09698	0.642875	335.579	-7.9284	3.80929e-11
629	HF L5 Day Parturition - CON L5 Night Third Third_Lac	-4.70325	0.662985	338.138	-7.09405	8.6157e-09
630	HF L5 Day Parturition - HF L5 Night Third Third_Lac	-5.06682	0.662879	172.193	-7.64365	1.58609e-09
631	HF L5 Day Parturition - CON LD Night Third Third_Lac	-7.51606	0.662983	336.166	-11.3367	1.9662e-13
632	HF L5 Day Parturition - HF LD Night Third Third_Lac	-5.638	0.613313	327.231	-9.19269	1.21292e-12
633	CON LD Day Parturition - HF LD Day Parturition	0.468895	0.661724	262.306	0.708596	1
634	CON LD Day Parturition - CON L100 Night Parturition	-0.312529	0.702862	258.084	-0.444653	1
635	CON LD Day Parturition - HF L100 Night Parturition	-0.404878	0.702868	259.906	-0.576037	1
636	CON LD Day Parturition - CON L5 Night Parturition	-1.15849	0.829373	253.025	-1.39682	1
637	CON LD Day Parturition - HF L5 Night Parturition	-0.971845	0.661515	262.837	-1.46912	0.999999
638	CON LD Day Parturition - CON LD Night Parturition	-1.22679	0.732252	253.961	-1.67537	0.999974
639	CON LD Day Parturition - HF LD Night Parturition	-2.37518	0.733101	255.72	-3.2399	0.41082
640	CON LD Day Parturition - CON L100 Day Second Third_Lac	-3.822	0.62362	342.526	-6.12874	2.67848e-06
641	CON LD Day Parturition - HF L100 Day Second Third_Lac	-4.47522	0.622442	342.953	-7.18977	4.59628e-09
642	CON LD Day Parturition - CON L5 Day Second Third_Lac	-3.90267	0.647124	347.724	-6.03079	4.56825e-06
643	CON LD Day Parturition - HF L5 Day Second Third_Lac	-3.32983	0.63402	345.281	-5.25194	0.000269947
644	CON LD Day Parturition - CON LD Day Second Third_Lac	-2.5887	0.607905	256.723	-4.2584	0.0219121
645	CON LD Day Parturition - HF LD Day Second Third_Lac	-2.11847	0.63402	345.281	-3.34133	0.331628
646	CON LD Day Parturition - CON L100 Night Second Third_Lac	-5.73312	0.62362	342.526	-9.19328	0
647	CON LD Day Parturition - HF L100 Night Second Third_Lac	-4.51272	0.622442	342.953	-7.25002	3.13017e-09
648	CON LD Day Parturition - CON L5 Night Second Third_Lac	-5.2785	0.647124	347.724	-8.15686	6.13409e-12
649	CON LD Day Parturition - HF L5 Night Second Third_Lac	-4.83665	0.63402	345.281	-7.62855	2.61752e-10
650	CON LD Day Parturition - CON LD Night Second Third_Lac	-6.89183	0.646695	246.558	-10.657	4.23328e-13
651	CON LD Day Parturition - HF LD Night Second Third_Lac	-5.23968	0.63402	345.281	-8.26422	2.84872e-12
652	CON LD Day Parturition - CON L100 Day Third Third_Lac	-4.43728	0.62362	322.299	-7.11536	8.16169e-09
653	CON LD Day Parturition - HF L100 Day Third Third_Lac	-4.00439	0.622442	322.929	-6.43334	4.99436e-07
654	CON LD Day Parturition - CON L5 Day Third Third_Lac	-4.08183	0.647124	326.785	-6.30765	1.01731e-06
655	CON LD Day Parturition - HF L5 Day Third Third_Lac	-3.60711	0.63402	324.656	-5.68926	3.05138e-05
656	CON LD Day Parturition - CON LD Day Third Third_Lac	-3.28683	0.590055	131.557	-5.57039	0.000138583
657	CON LD Day Parturition - HF LD Day Third Third_Lac	-2.61771	0.63402	324.656	-4.12875	0.0334874
658	CON LD Day Parturition - CON L100 Night Third Third_Lac	-6.58939	0.635139	325.641	-10.3747	1.30429e-12
659	CON LD Day Parturition - HF L100 Night Third Third_Lac	-5.35699	0.662559	333.303	-8.08531	1.38519e-11
660	CON LD Day Parturition - CON L5 Night Third Third_Lac	-4.96327	0.682269	336.372	-7.27465	2.76696e-09
661	CON LD Day Parturition - HF L5 Night Third Third_Lac	-5.32683	0.682774	334.689	-7.80175	8.913e-11
662	CON LD Day Parturition - CON LD Night Third Third_Lac	-7.77608	0.681825	164.551	-11.4048	1.25788e-13
663	CON LD Day Parturition - HF LD Night Third Third_Lac	-5.89802	0.63402	324.656	-9.30257	1.2037e-12
664	HF LD Day Parturition - CON L100 Night Parturition	-0.781425	0.683908	258.272	-1.14259	1
665	HF LD Day Parturition - HF L100 Night Parturition	-0.873773	0.684815	260.393	-1.27593	1
666	HF LD Day Parturition - CON L5 Night Parturition	-1.62738	0.813804	252.954	-1.99972	0.998282
667	HF LD Day Parturition - HF L5 Night Parturition	-1.44074	0.64196	263.113	-2.24428	0.985503
668	HF LD Day Parturition - CON LD Night Parturition	-1.69569	0.716316	259.181	-2.36724	0.966712
669	HF LD Day Parturition - HF LD Night Parturition	-2.84407	0.714192	260.749	-3.98222	0.0573961
670	HF LD Day Parturition - CON L100 Day Second Third_Lac	-4.2909	0.601868	345.832	-7.1293	6.6518e-09
671	HF LD Day Parturition - HF L100 Day Second Third_Lac	-4.94411	0.60197	345.793	-8.21323	4.14924e-12
672	HF LD Day Parturition - CON L5 Day Second Third_Lac	-4.37156	0.627034	349.863	-6.9718	1.75657e-08
673	HF LD Day Parturition - HF L5 Day Second Third_Lac	-3.79873	0.613266	347.978	-6.19425	1.82243e-06
674	HF LD Day Parturition - CON LD Day Second Third_Lac	-3.0576	0.642555	354.3	-4.75849	0.00264536
675	HF LD Day Parturition - HF LD Day Second Third_Lac	-2.58737	0.558489	247.837	-4.6328	0.00511685
676	HF LD Day Parturition - CON L100 Night Second Third_Lac	-6.20201	0.601868	345.832	-10.3046	0
677	HF LD Day Parturition - HF L100 Night Second Third_Lac	-4.98161	0.60197	345.793	-8.27552	2.44116e-12
678	HF LD Day Parturition - CON L5 Night Second Third_Lac	-5.74739	0.627034	349.863	-9.16599	0
679	HF LD Day Parturition - HF L5 Night Second Third_Lac	-5.30555	0.613266	347.978	-8.65129	0
680	HF LD Day Parturition - CON LD Night Second Third_Lac	-7.36073	0.627034	349.863	-11.739	0
681	HF LD Day Parturition - HF LD Night Second Third_Lac	-5.70858	0.612856	245.103	-9.31472	4.92384e-13
682	HF LD Day Parturition - CON L100 Day Third Third_Lac	-4.90618	0.601868	325.503	-8.15158	1.00389e-11
683	HF LD Day Parturition - HF L100 Day Third Third_Lac	-4.47328	0.60197	325.437	-7.43107	1.07816e-09
684	HF LD Day Parturition - CON L5 Day Third Third_Lac	-4.55073	0.627034	329.01	-7.25754	3.21077e-09
685	HF LD Day Parturition - HF L5 Day Third Third_Lac	-4.076	0.613266	327.296	-6.64638	1.40191e-07
686	HF LD Day Parturition - CON LD Day Third Third_Lac	-3.75573	0.627034	329.01	-5.98967	6.01605e-06
687	HF LD Day Parturition - HF LD Day Third Third_Lac	-3.08661	0.558489	130.699	-5.52671	0.000170171
688	HF LD Day Parturition - CON L100 Night Third Third_Lac	-7.05828	0.613603	328.767	-11.503	7.17648e-13
689	HF LD Day Parturition - HF L100 Night Third Third_Lac	-5.82589	0.642956	335.535	-9.0611	5.77649e-13
690	HF LD Day Parturition - CON L5 Night Third Third_Lac	-5.43216	0.662856	338.06	-8.19509	6.37046e-12
691	HF LD Day Parturition - HF L5 Night Third Third_Lac	-5.79573	0.662944	336.742	-8.74242	5.67213e-13
692	HF LD Day Parturition - CON LD Night Third Third_Lac	-8.24497	0.66286	336.159	-12.4385	1.5743e-13
693	HF LD Day Parturition - HF LD Night Third Third_Lac	-6.36691	0.612856	142.002	-10.3889	3.7903e-13
694	CON L100 Night Parturition - HF L100 Night Parturition	-0.0923486	0.724639	255.791	-0.127441	1
695	CON L100 Night Parturition - CON L5 Night Parturition	-0.845956	0.847465	249.053	-0.99822	1
696	CON L100 Night Parturition - HF L5 Night Parturition	-0.659315	0.684174	258.547	-0.963666	1
697	CON L100 Night Parturition - CON LD Night Parturition	-0.914265	0.754542	254.89	-1.21168	1
698	CON L100 Night Parturition - HF LD Night Parturition	-2.06265	0.753385	251.337	-2.73784	0.810457
699	CON L100 Night Parturition - CON L100 Day Second Third_Lac	-3.50947	0.645955	264.298	-5.433	0.000130418
700	CON L100 Night Parturition - HF L100 Day Second Third_Lac	-4.16269	0.646914	339.619	-6.43469	4.677e-07
701	CON L100 Night Parturition - CON L5 Day Second Third_Lac	-3.59014	0.670137	346.106	-5.35732	0.000160255
702	CON L100 Night Parturition - HF L5 Day Second Third_Lac	-3.0173	0.657182	342.798	-4.59128	0.00547456
703	CON L100 Night Parturition - CON LD Day Second Third_Lac	-2.27617	0.68461	350.875	-3.32477	0.343521
704	CON L100 Night Parturition - HF LD Day Second Third_Lac	-1.80594	0.657182	342.798	-2.74801	0.805596
705	CON L100 Night Parturition - CON L100 Night Second Third_Lac	-5.42059	0.599068	250.8	-9.04836	5.64104e-13
706	CON L100 Night Parturition - HF L100 Night Second Third_Lac	-4.20019	0.646914	339.619	-6.49266	3.32958e-07
707	CON L100 Night Parturition - CON L5 Night Second Third_Lac	-4.96597	0.670137	346.106	-7.41038	1.09409e-09
708	CON L100 Night Parturition - HF L5 Night Second Third_Lac	-4.52412	0.657182	342.798	-6.88412	3.11481e-08
709	CON L100 Night Parturition - CON LD Night Second Third_Lac	-6.5793	0.670137	346.106	-9.81785	0
710	CON L100 Night Parturition - HF LD Night Second Third_Lac	-4.92715	0.657182	342.798	-7.4974	6.31609e-10
711	CON L100 Night Parturition - CON L100 Day Third Third_Lac	-4.12475	0.645955	160.596	-6.38551	1.91476e-06
712	CON L100 Night Parturition - HF L100 Day Third Third_Lac	-3.69186	0.646914	319.282	-5.70688	2.81645e-05
713	CON L100 Night Parturition - CON L5 Day Third Third_Lac	-3.7693	0.670137	324.353	-5.62468	4.277e-05
714	CON L100 Night Parturition - HF L5 Day Third Third_Lac	-3.29458	0.657182	321.603	-5.01319	0.000869041
715	CON L100 Night Parturition - CON LD Day Third Third_Lac	-2.9743	0.670137	324.353	-4.43835	0.0103789
716	CON L100 Night Parturition - HF LD Day Third Third_Lac	-2.30518	0.657182	321.603	-3.50768	0.225262
717	CON L100 Night Parturition - CON L100 Night Third Third_Lac	-6.27686	0.61313	158.833	-10.2374	3.59046e-13
718	CON L100 Night Parturition - HF L100 Night Third Third_Lac	-5.04446	0.685037	329.411	-7.36379	1.62407e-09
719	CON L100 Night Parturition - CON L5 Night Third Third_Lac	-4.65074	0.703602	333.44	-6.6099	1.70116e-07
720	CON L100 Night Parturition - HF L5 Night Third Third_Lac	-5.0143	0.703502	331.103	-7.12764	7.22174e-09
721	CON L100 Night Parturition - CON LD Night Third Third_Lac	-7.46355	0.703608	331.48	-10.6075	1.08902e-12
722	CON L100 Night Parturition - HF LD Night Third Third_Lac	-5.58549	0.657182	321.603	-8.49915	2.32714e-12
723	HF L100 Night Parturition - CON L5 Night Parturition	-0.753608	0.847895	250.408	-0.888799	1
724	HF L100 Night Parturition - HF L5 Night Parturition	-0.566967	0.684574	260.656	-0.828204	1
725	HF L100 Night Parturition - CON LD Night Parturition	-0.821917	0.754348	256.311	-1.08957	1
726	HF L100 Night Parturition - HF LD Night Parturition	-1.9703	0.753993	253.112	-2.61315	0.882145
727	HF L100 Night Parturition - CON L100 Day Second Third_Lac	-3.41713	0.648101	341.172	-5.27252	0.000245555
728	HF L100 Night Parturition - HF L100 Day Second Third_Lac	-4.07034	0.646539	265.416	-6.29558	1.38993e-06
729	HF L100 Night Parturition - CON L5 Day Second Third_Lac	-3.49779	0.670701	347.288	-5.21512	0.00032205
730	HF L100 Night Parturition - HF L5 Day Second Third_Lac	-2.92496	0.65808	344.19	-4.44468	0.00997788
731	HF L100 Night Parturition - CON LD Day Second Third_Lac	-2.18382	0.685404	352.032	-3.18618	0.451994
732	HF L100 Night Parturition - HF LD Day Second Third_Lac	-1.71359	0.65808	344.19	-2.60393	0.888653
733	HF L100 Night Parturition - CON L100 Night Second Third_Lac	-5.32824	0.648101	341.172	-8.22131	4.8469e-12
734	HF L100 Night Parturition - HF L100 Night Second Third_Lac	-4.10784	0.599698	253.198	-6.84985	6.2318e-08
735	HF L100 Night Parturition - CON L5 Night Second Third_Lac	-4.87362	0.670701	347.288	-7.26646	2.75634e-09
736	HF L100 Night Parturition - HF L5 Night Second Third_Lac	-4.43177	0.65808	344.19	-6.7344	7.73145e-08
737	HF L100 Night Parturition - CON LD Night Second Third_Lac	-6.48695	0.670701	347.288	-9.6719	0
738	HF L100 Night Parturition - HF LD Night Second Third_Lac	-4.8348	0.65808	344.19	-7.34683	1.66925e-09
739	HF L100 Night Parturition - CON L100 Day Third Third_Lac	-4.0324	0.648101	321.886	-6.22188	1.68396e-06
740	HF L100 Night Parturition - HF L100 Day Third Third_Lac	-3.59951	0.646539	162.149	-5.56735	0.000107713
741	HF L100 Night Parturition - CON L5 Day Third Third_Lac	-3.67695	0.670701	326.566	-5.48225	8.84295e-05
742	HF L100 Night Parturition - HF L5 Day Third Third_Lac	-3.20223	0.65808	324.092	-4.86601	0.00169332
743	HF L100 Night Parturition - CON LD Day Third Third_Lac	-2.88195	0.670701	326.566	-4.29693	0.0179846
744	HF L100 Night Parturition - HF LD Day Third Third_Lac	-2.21283	0.65808	324.092	-3.36256	0.317123
745	HF L100 Night Parturition - CON L100 Night Third Third_Lac	-6.18451	0.65921	325.161	-9.38169	1.36013e-12
746	HF L100 Night Parturition - HF L100 Night Third Third_Lac	-4.95212	0.649247	198.232	-7.62748	1.09851e-09
747	HF L100 Night Parturition - CON L5 Night Third Third_Lac	-4.55839	0.704704	336.215	-6.46852	3.88161e-07
748	HF L100 Night Parturition - HF L5 Night Third Third_Lac	-4.92196	0.705231	334.153	-6.97921	1.79778e-08
749	HF L100 Night Parturition - CON LD Night Third Third_Lac	-7.3712	0.704701	334.09	-10.46	7.15317e-13
750	HF L100 Night Parturition - HF LD Night Third Third_Lac	-5.49314	0.65808	324.092	-8.34721	3.77187e-12
751	CON L5 Night Parturition - HF L5 Night Parturition	0.186641	0.813784	253.193	0.22935	1
752	CON L5 Night Parturition - CON LD Night Parturition	-0.0683089	0.873501	250.36	-0.0782013	1
753	CON L5 Night Parturition - HF LD Night Parturition	-1.21669	0.872897	247.544	-1.39385	1
754	CON L5 Night Parturition - CON L100 Day Second Third_Lac	-2.66352	0.782862	313.395	-3.40228	0.290348
755	CON L5 Night Parturition - HF L100 Day Second Third_Lac	-3.31673	0.782514	313.438	-4.23856	0.0225842
756	CON L5 Night Parturition - CON L5 Day Second Third_Lac	-2.74418	0.801749	275.537	-3.42274	0.278369
757	CON L5 Night Parturition - HF L5 Day Second Third_Lac	-2.17135	0.791454	317.4	-2.74349	0.808182
758	CON L5 Night Parturition - CON LD Day Second Third_Lac	-1.43021	0.814342	327.165	-1.75628	0.999921
759	CON L5 Night Parturition - HF LD Day Second Third_Lac	-0.959984	0.791454	317.4	-1.21294	1
760	CON L5 Night Parturition - CON L100 Night Second Third_Lac	-4.57463	0.782862	313.395	-5.84347	1.38558e-05
761	CON L5 Night Parturition - HF L100 Night Second Third_Lac	-3.35423	0.782514	313.438	-4.28648	0.01887
762	CON L5 Night Parturition - CON L5 Night Second Third_Lac	-4.12001	0.756803	251.159	-5.44397	0.00012833
763	CON L5 Night Parturition - HF L5 Night Second Third_Lac	-3.67817	0.791454	317.4	-4.64735	0.00442152
764	CON L5 Night Parturition - CON LD Night Second Third_Lac	-5.73335	0.802094	321.906	-7.14797	6.6675e-09
765	CON L5 Night Parturition - HF LD Night Second Third_Lac	-4.0812	0.791454	317.4	-5.15658	0.000445958
766	CON L5 Night Parturition - CON L100 Day Third Third_Lac	-3.2788	0.782862	298.626	-4.18822	0.0274309
767	CON L5 Night Parturition - HF L100 Day Third Third_Lac	-2.8459	0.782514	298.703	-3.63687	0.161125
768	CON L5 Night Parturition - CON L5 Day Third Third_Lac	-2.92335	0.801749	182.102	-3.64621	0.164269
769	CON L5 Night Parturition - HF L5 Day Third Third_Lac	-2.44862	0.791454	301.71	-3.09382	0.530184
770	CON L5 Night Parturition - CON LD Day Third Third_Lac	-2.12835	0.802094	305.209	-2.65349	0.862369
771	CON L5 Night Parturition - HF LD Day Third Third_Lac	-1.45923	0.791454	301.71	-1.84373	0.999732
772	CON L5 Night Parturition - CON L100 Night Third Third_Lac	-5.4309	0.791984	301.628	-6.85733	4.44254e-08
773	CON L5 Night Parturition - HF L100 Night Third Third_Lac	-4.19851	0.814605	309.144	-5.15404	0.000457385
774	CON L5 Night Parturition - CON L5 Night Third Third_Lac	-3.80478	0.788803	182.988	-4.82349	0.00267578
775	CON L5 Night Parturition - HF L5 Night Third Third_Lac	-4.16835	0.830751	312.648	-5.01757	0.000862298
776	CON L5 Night Parturition - CON LD Night Third Third_Lac	-6.61759	0.830533	313.299	-7.96789	3.5457e-11
777	CON L5 Night Parturition - HF LD Night Third Third_Lac	-4.73953	0.791454	301.71	-5.98838	6.55715e-06
778	HF L5 Night Parturition - CON LD Night Parturition	-0.25495	0.71605	259.691	-0.356051	1
779	HF L5 Night Parturition - HF LD Night Parturition	-1.40333	0.715377	256.105	-1.96167	0.998856
780	HF L5 Night Parturition - CON L100 Day Second Third_Lac	-2.85016	0.602338	345.879	-4.73183	0.00299509
781	HF L5 Night Parturition - HF L100 Day Second Third_Lac	-3.50337	0.601704	346.026	-5.82243	1.43397e-05
782	HF L5 Night Parturition - CON L5 Day Second Third_Lac	-2.93082	0.627015	349.983	-4.67425	0.00382799
783	HF L5 Night Parturition - HF L5 Day Second Third_Lac	-2.35799	0.612967	245.143	-3.84685	0.0891394
784	HF L5 Night Parturition - CON LD Day Second Third_Lac	-1.61686	0.642626	354.442	-2.51601	0.926214
785	HF L5 Night Parturition - HF LD Day Second Third_Lac	-1.14663	0.613377	348.098	-1.86936	0.999648
786	HF L5 Night Parturition - CON L100 Night Second Third_Lac	-4.76127	0.602338	345.879	-7.90465	4.03991e-11
787	HF L5 Night Parturition - HF L100 Night Second Third_Lac	-3.54087	0.601704	346.026	-5.88475	1.02346e-05
788	HF L5 Night Parturition - CON L5 Night Second Third_Lac	-4.30665	0.627015	349.983	-6.86851	3.33028e-08
789	HF L5 Night Parturition - HF L5 Night Second Third_Lac	-3.86481	0.558611	248.054	-6.91861	4.3167e-08
790	HF L5 Night Parturition - CON LD Night Second Third_Lac	-5.91999	0.627015	349.983	-9.44155	0
791	HF L5 Night Parturition - HF LD Night Second Third_Lac	-4.26784	0.613377	348.098	-6.95793	1.92935e-08
792	HF L5 Night Parturition - CON L100 Day Third Third_Lac	-3.46544	0.602338	325.57	-5.75331	2.17241e-05
793	HF L5 Night Parturition - HF L100 Day Third Third_Lac	-3.03254	0.601704	325.967	-5.03992	0.000763075
794	HF L5 Night Parturition - CON L5 Day Third Third_Lac	-3.10999	0.627015	329.349	-4.95999	0.00109921
795	HF L5 Night Parturition - HF L5 Day Third Third_Lac	-2.63526	0.612967	142.164	-4.29919	0.0228173
796	HF L5 Night Parturition - CON LD Day Third Third_Lac	-2.31499	0.627015	329.349	-3.69208	0.137033
797	HF L5 Night Parturition - HF LD Day Third Third_Lac	-1.64587	0.613377	327.575	-2.68329	0.845887
798	HF L5 Night Parturition - CON L100 Night Third Third_Lac	-5.61754	0.614168	328.823	-9.14659	1.10201e-12
799	HF L5 Night Parturition - HF L100 Night Third Third_Lac	-4.38515	0.642929	335.932	-6.82058	4.73191e-08
800	HF L5 Night Parturition - CON L5 Night Third Third_Lac	-3.99142	0.66305	338.449	-6.01979	4.97071e-06
801	HF L5 Night Parturition - HF L5 Night Third Third_Lac	-4.35499	0.616383	164.296	-7.06539	4.81075e-08
802	HF L5 Night Parturition - CON LD Night Third Third_Lac	-6.80423	0.663048	336.48	-10.2621	5.91194e-13
803	HF L5 Night Parturition - HF LD Night Third Third_Lac	-4.92617	0.613377	327.575	-8.03122	2.10043e-11
804	CON LD Night Parturition - HF LD Night Parturition	-1.14838	0.7827	252.721	-1.4672	0.999999
805	CON LD Night Parturition - CON L100 Day Second Third_Lac	-2.59521	0.681404	334.127	-3.80862	0.096842
806	CON LD Night Parturition - HF L100 Day Second Third_Lac	-3.24842	0.68004	334.445	-4.77681	0.00248722
807	CON LD Night Parturition - CON L5 Day Second Third_Lac	-2.67587	0.702794	341.367	-3.80748	0.0969899
808	CON LD Night Parturition - HF L5 Day Second Third_Lac	-2.10304	0.690798	337.723	-3.04436	0.572121
809	CON LD Night Parturition - CON LD Day Second Third_Lac	-1.36191	0.71652	266.506	-1.90072	0.999434
810	CON LD Night Parturition - HF LD Day Second Third_Lac	-0.891675	0.690798	337.723	-1.29079	1
811	CON LD Night Parturition - CON L100 Night Second Third_Lac	-4.50632	0.681404	334.127	-6.61329	1.66287e-07
812	CON LD Night Parturition - HF L100 Night Second Third_Lac	-3.28592	0.68004	334.445	-4.83196	0.00194887
813	CON LD Night Parturition - CON L5 Night Second Third_Lac	-4.0517	0.702794	341.367	-5.76514	1.96906e-05
814	CON LD Night Parturition - HF L5 Night Second Third_Lac	-3.60986	0.690798	337.723	-5.22563	0.000310245
815	CON LD Night Parturition - CON LD Night Second Third_Lac	-5.66504	0.650626	251.907	-8.70706	9.30922e-13
816	CON LD Night Parturition - HF LD Night Second Third_Lac	-4.01289	0.690798	337.723	-5.80906	1.56948e-05
817	CON LD Night Parturition - CON L100 Day Third Third_Lac	-3.21049	0.681404	315.416	-4.71158	0.00336854
818	CON LD Night Parturition - HF L100 Day Third Third_Lac	-2.77759	0.68004	315.799	-4.08445	0.0393384
819	CON LD Night Parturition - CON L5 Day Third Third_Lac	-2.85504	0.702794	321.146	-4.06241	0.0423702
820	CON LD Night Parturition - HF L5 Day Third Third_Lac	-2.38031	0.690798	318.246	-3.44574	0.262193
821	CON LD Night Parturition - CON LD Day Third Third_Lac	-2.06004	0.702399	159.844	-2.93286	0.664418
822	CON LD Night Parturition - HF LD Day Third Third_Lac	-1.39092	0.690798	318.246	-2.01349	0.998151
823	CON LD Night Parturition - CON L100 Night Third Third_Lac	-5.36259	0.692002	318.635	-7.74939	1.4176e-10
824	CON LD Night Parturition - HF L100 Night Third Third_Lac	-4.1302	0.717029	326.322	-5.76016	2.09128e-05
825	CON LD Night Parturition - CON L5 Night Third Third_Lac	-3.73647	0.735366	331.031	-5.08111	0.000624943
826	CON LD Night Parturition - HF L5 Night Third Third_Lac	-4.10004	0.73593	328.746	-5.57124	5.58706e-05
827	CON LD Night Parturition - CON LD Night Third Third_Lac	-6.54928	0.691904	181.351	-9.46559	4.77396e-13
828	CON LD Night Parturition - HF LD Night Third Third_Lac	-4.67122	0.690798	318.246	-6.76206	7.28288e-08
829	HF LD Night Parturition - CON L100 Day Second Third_Lac	-1.44683	0.679852	332.093	-2.12815	0.994563
830	HF LD Night Parturition - HF L100 Day Second Third_Lac	-2.10004	0.679637	332.133	-3.08995	0.533199
831	HF LD Night Parturition - CON L5 Day Second Third_Lac	-1.52749	0.702032	339.733	-2.17581	0.991883
832	HF LD Night Parturition - HF L5 Day Second Third_Lac	-0.954659	0.689817	335.818	-1.38393	1
833	HF LD Night Parturition - CON LD Day Second Third_Lac	-0.213525	0.715967	344.937	-0.298233	1
834	HF LD Night Parturition - HF LD Day Second Third_Lac	0.256705	0.689452	266.482	0.372332	1
835	HF LD Night Parturition - CON L100 Night Second Third_Lac	-3.35794	0.679852	332.093	-4.93922	0.00120474
836	HF LD Night Parturition - HF L100 Night Second Third_Lac	-2.13754	0.679637	332.133	-3.14513	0.486457
837	HF LD Night Parturition - CON L5 Night Second Third_Lac	-2.90332	0.702032	339.733	-4.1356	0.0324391
838	HF LD Night Parturition - HF L5 Night Second Third_Lac	-2.46148	0.689817	335.818	-3.5683	0.192338
839	HF LD Night Parturition - CON LD Night Second Third_Lac	-4.51666	0.702032	339.733	-6.43369	4.70264e-07
840	HF LD Night Parturition - HF LD Night Second Third_Lac	-2.86451	0.641609	249.776	-4.46457	0.0100572
841	HF LD Night Parturition - CON L100 Day Third Third_Lac	-2.06211	0.679852	312.402	-3.03317	0.581772
842	HF LD Night Parturition - HF L100 Day Third Third_Lac	-1.62921	0.679637	312.427	-2.39718	0.961011
843	HF LD Night Parturition - CON L5 Day Third Third_Lac	-1.70666	0.702032	318.319	-2.43102	0.952643
844	HF LD Night Parturition - HF L5 Day Third Third_Lac	-1.23193	0.689817	315.248	-1.78588	0.999878
845	HF LD Night Parturition - CON LD Day Third Third_Lac	-0.911657	0.702032	318.319	-1.2986	1
846	HF LD Night Parturition - HF LD Day Third Third_Lac	-0.242537	0.689452	163.614	-0.351783	1
847	HF LD Night Parturition - CON L100 Night Third Third_Lac	-4.21421	0.690306	315.608	-6.10485	3.30973e-06
848	HF LD Night Parturition - HF L100 Night Third Third_Lac	-2.98182	0.716285	323.1	-4.16289	0.0296435
849	HF LD Night Parturition - CON L5 Night Third Third_Lac	-2.58809	0.734293	328.125	-3.52461	0.215627
850	HF LD Night Parturition - HF L5 Night Third Third_Lac	-2.95166	0.734473	325.78	-4.01875	0.0491349
851	HF LD Night Parturition - CON LD Night Third Third_Lac	-5.4009	0.734294	326.147	-7.35523	1.74852e-09
852	HF LD Night Parturition - HF LD Night Third Third_Lac	-3.52284	0.641609	147.928	-5.49063	0.000171339
853	CON L100 Day Second Third_Lac - HF L100 Day Second Third_Lac	-0.653214	0.559842	298.603	-1.16678	1
854	CON L100 Day Second Third_Lac - CON L5 Day Second Third_Lac	-0.0806614	0.586306	298.756	-0.137576	1
855	CON L100 Day Second Third_Lac - HF L5 Day Second Third_Lac	0.492171	0.571332	298.798	0.861445	1
856	CON L100 Day Second Third_Lac - CON LD Day Second Third_Lac	1.2333	0.602712	299.824	2.04626	0.997393
857	CON L100 Day Second Third_Lac - HF LD Day Second Third_Lac	1.70353	0.571332	298.798	2.98169	0.625382
858	CON L100 Day Second Third_Lac - CON L100 Night Second Third_Lac	-1.91111	0.55805	213.791	-3.42463	0.280494
859	CON L100 Day Second Third_Lac - HF L100 Night Second Third_Lac	-0.690714	0.559842	298.603	-1.23377	1
860	CON L100 Day Second Third_Lac - CON L5 Night Second Third_Lac	-1.45649	0.586306	298.756	-2.48419	0.936434
861	CON L100 Day Second Third_Lac - HF L5 Night Second Third_Lac	-1.01465	0.571332	298.798	-1.77593	0.999891
862	CON L100 Day Second Third_Lac - CON LD Night Second Third_Lac	-3.06983	0.586306	298.756	-5.23588	0.000314975
863	CON L100 Day Second Third_Lac - HF LD Night Second Third_Lac	-1.41768	0.571332	298.798	-2.48136	0.937366
864	CON L100 Day Second Third_Lac - CON L100 Day Third Third_Lac	-0.615278	0.503035	173.763	-1.22313	1
865	CON L100 Day Second Third_Lac - HF L100 Day Third Third_Lac	-0.182381	0.559842	356.812	-0.325772	1
866	CON L100 Day Second Third_Lac - CON L5 Day Third Third_Lac	-0.259828	0.586306	357.355	-0.443161	1
867	CON L100 Day Second Third_Lac - HF L5 Day Third Third_Lac	0.214898	0.571332	357.712	0.376135	1
868	CON L100 Day Second Third_Lac - CON LD Day Third Third_Lac	0.535172	0.586306	357.355	0.912787	1
869	CON L100 Day Second Third_Lac - HF LD Day Third Third_Lac	1.20429	0.571332	357.712	2.10787	0.995529
870	CON L100 Day Second Third_Lac - CON L100 Night Third Third_Lac	-2.76738	0.570493	171.684	-4.85086	0.0024817
871	CON L100 Day Second Third_Lac - HF L100 Night Third Third_Lac	-1.53499	0.603287	365.529	-2.54438	0.915405
872	CON L100 Day Second Third_Lac - CON L5 Night Third Third_Lac	-1.14126	0.624086	363.045	-1.8287	0.999793
873	CON L100 Day Second Third_Lac - HF L5 Night Third Third_Lac	-1.50483	0.623755	366.131	-2.41253	0.957981
874	CON L100 Day Second Third_Lac - CON LD Night Third Third_Lac	-3.95407	0.624098	363.577	-6.33566	7.74803e-07
875	CON L100 Day Second Third_Lac - HF LD Night Third Third_Lac	-2.07601	0.571332	357.712	-3.63364	0.160648
876	HF L100 Day Second Third_Lac - CON L5 Day Second Third_Lac	0.572553	0.585867	298.826	0.977274	1
877	HF L100 Day Second Third_Lac - HF L5 Day Second Third_Lac	1.14538	0.571373	298.791	2.00462	0.998283
878	HF L100 Day Second Third_Lac - CON LD Day Second Third_Lac	1.88652	0.602641	299.872	3.13042	0.499259
879	HF L100 Day Second Third_Lac - HF LD Day Second Third_Lac	2.35675	0.571373	298.791	4.12471	0.034451
880	HF L100 Day Second Third_Lac - CON L100 Night Second Third_Lac	-1.2579	0.559842	298.603	-2.24688	0.985552
881	HF L100 Day Second Third_Lac - HF L100 Night Second Third_Lac	-0.0375	0.55805	213.791	-0.0671983	1
882	HF L100 Day Second Third_Lac - CON L5 Night Second Third_Lac	-0.80328	0.585867	298.826	-1.3711	1
883	HF L100 Day Second Third_Lac - HF L5 Night Second Third_Lac	-0.361433	0.571373	298.791	-0.63257	1
884	HF L100 Day Second Third_Lac - CON LD Night Second Third_Lac	-2.41661	0.585867	298.826	-4.12485	0.0344338
885	HF L100 Day Second Third_Lac - HF LD Night Second Third_Lac	-0.764464	0.571373	298.791	-1.33794	1
886	HF L100 Day Second Third_Lac - CON L100 Day Third Third_Lac	0.0379365	0.559842	356.812	0.0677629	1
887	HF L100 Day Second Third_Lac - HF L100 Day Third Third_Lac	0.470833	0.503035	173.763	0.935986	1
888	HF L100 Day Second Third_Lac - CON L5 Day Third Third_Lac	0.393386	0.585867	357.662	0.67146	1
889	HF L100 Day Second Third_Lac - HF L5 Day Third Third_Lac	0.868112	0.571373	357.683	1.51935	0.999999
890	HF L100 Day Second Third_Lac - CON LD Day Third Third_Lac	1.18839	0.585867	357.662	2.02842	0.997909
891	HF L100 Day Second Third_Lac - HF LD Day Third Third_Lac	1.85751	0.571373	357.683	3.25095	0.3996
892	HF L100 Day Second Third_Lac - CON L100 Night Third Third_Lac	-2.11417	0.572663	360.538	-3.69182	0.136251
893	HF L100 Day Second Third_Lac - HF L100 Night Third Third_Lac	-0.881775	0.60251	188.4	-1.4635	0.999999
894	HF L100 Day Second Third_Lac - CON L5 Night Third Third_Lac	-0.488049	0.624502	363.399	-0.781501	1
895	HF L100 Day Second Third_Lac - HF L5 Night Third Third_Lac	-0.851615	0.625089	366.278	-1.36239	1
896	HF L100 Day Second Third_Lac - CON LD Night Third Third_Lac	-3.30086	0.624497	363.873	-5.28563	0.00022292
897	HF L100 Day Second Third_Lac - HF LD Night Third Third_Lac	-1.4228	0.571373	357.683	-2.49014	0.93537
898	CON L5 Day Second Third_Lac - HF L5 Day Second Third_Lac	0.572832	0.597743	298.842	0.958325	1
899	CON L5 Day Second Third_Lac - CON LD Day Second Third_Lac	1.31397	0.627734	299.816	2.09319	0.995936
900	CON L5 Day Second Third_Lac - HF LD Day Second Third_Lac	1.7842	0.597743	298.842	2.98489	0.622694
901	CON L5 Day Second Third_Lac - CON L100 Night Second Third_Lac	-1.83045	0.586306	298.756	-3.12201	0.506362
902	CON L5 Day Second Third_Lac - HF L100 Night Second Third_Lac	-0.610053	0.585867	298.826	-1.04128	1
903	CON L5 Day Second Third_Lac - CON L5 Night Second Third_Lac	-1.37583	0.611313	213.791	-2.25062	0.984162
904	CON L5 Day Second Third_Lac - HF L5 Night Second Third_Lac	-0.933986	0.597743	298.842	-1.56252	0.999996
905	CON L5 Day Second Third_Lac - CON LD Night Second Third_Lac	-2.98917	0.611766	298.848	-4.88613	0.00159802
906	CON L5 Day Second Third_Lac - HF LD Night Second Third_Lac	-1.33702	0.597743	298.842	-2.23678	0.9866
907	CON L5 Day Second Third_Lac - CON L100 Day Third Third_Lac	-0.534616	0.586306	356.437	-0.911839	1
908	CON L5 Day Second Third_Lac - HF L100 Day Third Third_Lac	-0.10172	0.585867	356.74	-0.173622	1
909	CON L5 Day Second Third_Lac - CON L5 Day Third Third_Lac	-0.179167	0.551047	173.763	-0.325139	1
910	CON L5 Day Second Third_Lac - HF L5 Day Third Third_Lac	0.295559	0.597743	357.422	0.494459	1
911	CON L5 Day Second Third_Lac - CON LD Day Third Third_Lac	0.615833	0.611766	357.841	1.00665	1
912	CON L5 Day Second Third_Lac - HF LD Day Third Third_Lac	1.28495	0.597743	357.422	2.14968	0.99354
913	CON L5 Day Second Third_Lac - CON L100 Night Third Third_Lac	-2.68672	0.598427	360.408	-4.48964	0.00822959
914	CON L5 Day Second Third_Lac - HF L100 Night Third Third_Lac	-1.45433	0.62808	366.761	-2.31552	0.977202
915	CON L5 Day Second Third_Lac - CON L5 Night Third Third_Lac	-1.0606	0.648167	182.698	-1.63631	0.999982
916	CON L5 Day Second Third_Lac - HF L5 Night Third Third_Lac	-1.42417	0.648866	367.776	-2.19486	0.99065
917	CON L5 Day Second Third_Lac - CON LD Night Third Third_Lac	-3.87341	0.648596	365.208	-5.972	6.07686e-06
918	CON L5 Day Second Third_Lac - HF LD Night Third Third_Lac	-1.99535	0.597743	357.422	-3.33814	0.333639
919	HF L5 Day Second Third_Lac - CON LD Day Second Third_Lac	0.741134	0.614013	299.846	1.20703	1
920	HF L5 Day Second Third_Lac - HF LD Day Second Third_Lac	1.21136	0.583296	298.848	2.07676	0.996507
921	HF L5 Day Second Third_Lac - CON L100 Night Second Third_Lac	-2.40328	0.571332	298.798	-4.20646	0.0256624
922	HF L5 Day Second Third_Lac - HF L100 Night Second Third_Lac	-1.18288	0.571373	298.791	-2.07025	0.996714
923	HF L5 Day Second Third_Lac - CON L5 Night Second Third_Lac	-1.94867	0.597743	298.842	-3.26004	0.393779
924	HF L5 Day Second Third_Lac - HF L5 Night Second Third_Lac	-1.50682	0.582864	213.791	-2.5852	0.894162
925	HF L5 Day Second Third_Lac - CON LD Night Second Third_Lac	-3.562	0.597743	298.842	-5.95908	7.75646e-06
926	HF L5 Day Second Third_Lac - HF LD Night Second Third_Lac	-1.90985	0.583296	298.848	-3.27424	0.3828
927	HF L5 Day Second Third_Lac - CON L100 Day Third Third_Lac	-1.10745	0.571332	357.271	-1.93836	0.999204
928	HF L5 Day Second Third_Lac - HF L100 Day Third Third_Lac	-0.674551	0.571373	357.242	-1.18058	1
929	HF L5 Day Second Third_Lac - CON L5 Day Third Third_Lac	-0.751999	0.597743	357.906	-1.25806	1
930	HF L5 Day Second Third_Lac - HF L5 Day Third Third_Lac	-0.277273	0.525402	173.763	-0.527734	1
931	HF L5 Day Second Third_Lac - CON LD Day Third Third_Lac	0.0430014	0.597743	357.906	0.0719397	1
932	HF L5 Day Second Third_Lac - HF LD Day Third Third_Lac	0.712121	0.583296	357.841	1.22086	1
933	HF L5 Day Second Third_Lac - CON L100 Night Third Third_Lac	-3.25955	0.58369	361.026	-5.58439	4.91568e-05
934	HF L5 Day Second Third_Lac - HF L100 Night Third Third_Lac	-2.02716	0.614423	366.506	-3.29929	0.362136
935	HF L5 Day Second Third_Lac - CON L5 Night Third Third_Lac	-1.63343	0.635237	364.069	-2.57138	0.903984
936	HF L5 Day Second Third_Lac - HF L5 Night Third Third_Lac	-1.997	0.634953	191.157	-3.14511	0.489527
937	HF L5 Day Second Third_Lac - CON LD Night Third Third_Lac	-4.44624	0.635241	364.635	-6.9993	1.39205e-08
938	HF L5 Day Second Third_Lac - HF LD Night Third Third_Lac	-2.56818	0.583296	357.841	-4.40288	0.0116873
939	CON LD Day Second Third_Lac - HF LD Day Second Third_Lac	0.47023	0.614013	299.846	0.765831	1
940	CON LD Day Second Third_Lac - CON L100 Night Second Third_Lac	-3.14442	0.602712	299.824	-5.21711	0.000344013
941	CON LD Day Second Third_Lac - HF L100 Night Second Third_Lac	-1.92402	0.602641	299.872	-3.19265	0.447587
942	CON LD Day Second Third_Lac - CON L5 Night Second Third_Lac	-2.6898	0.627734	299.816	-4.28493	0.0191605
943	CON LD Day Second Third_Lac - HF L5 Night Second Third_Lac	-2.24795	0.614013	299.846	-3.66108	0.150637
944	CON LD Day Second Third_Lac - CON LD Night Second Third_Lac	-4.30313	0.627293	223.693	-6.85985	7.42971e-08
945	CON LD Day Second Third_Lac - HF LD Night Second Third_Lac	-2.65098	0.614013	299.846	-4.31747	0.0169376
946	CON LD Day Second Third_Lac - CON L100 Day Third Third_Lac	-1.84858	0.602712	359.381	-3.06711	0.552544
947	CON LD Day Second Third_Lac - HF L100 Day Third Third_Lac	-1.41569	0.602641	359.649	-2.34914	0.97148
948	CON LD Day Second Third_Lac - CON L5 Day Third Third_Lac	-1.49313	0.627734	361.273	-2.37861	0.965684
949	CON LD Day Second Third_Lac - HF L5 Day Third Third_Lac	-1.01841	0.614013	360.574	-1.65861	0.999983
950	CON LD Day Second Third_Lac - CON LD Day Third Third_Lac	-0.698132	0.568723	179.57	-1.22754	1
951	CON LD Day Second Third_Lac - HF LD Day Third Third_Lac	-0.0290125	0.614013	360.574	-0.0472507	1
952	CON LD Day Second Third_Lac - CON L100 Night Third Third_Lac	-4.00069	0.61446	363.169	-6.5109	2.77013e-07
953	CON LD Day Second Third_Lac - HF L100 Night Third Third_Lac	-2.76829	0.643647	369.365	-4.30095	0.0172939
954	CON LD Day Second Third_Lac - CON L5 Night Third Third_Lac	-2.37457	0.663576	367.704	-3.57844	0.186346
955	CON LD Day Second Third_Lac - HF L5 Night Third Third_Lac	-2.73813	0.663725	370.636	-4.1254	0.0332105
956	CON LD Day Second Third_Lac - CON LD Night Third Third_Lac	-5.18738	0.6631	193.837	-7.82292	3.6544e-10
957	CON LD Day Second Third_Lac - HF LD Night Third Third_Lac	-3.30932	0.614013	360.574	-5.38965	0.000133324
958	HF LD Day Second Third_Lac - CON L100 Night Second Third_Lac	-3.61465	0.571332	298.798	-6.3267	1.00935e-06
959	HF LD Day Second Third_Lac - HF L100 Night Second Third_Lac	-2.39425	0.571373	298.791	-4.19035	0.0272164
960	HF LD Day Second Third_Lac - CON L5 Night Second Third_Lac	-3.16003	0.597743	298.842	-5.2866	0.000246446
961	HF LD Day Second Third_Lac - HF L5 Night Second Third_Lac	-2.71818	0.583296	298.848	-4.66004	0.00427242
962	HF LD Day Second Third_Lac - CON LD Night Second Third_Lac	-4.77336	0.597743	298.842	-7.98565	3.56741e-11
963	HF LD Day Second Third_Lac - HF LD Night Second Third_Lac	-3.12121	0.582864	213.791	-5.35496	0.000223723
964	HF LD Day Second Third_Lac - CON L100 Day Third Third_Lac	-2.31881	0.571332	357.271	-4.05861	0.0422896
965	HF LD Day Second Third_Lac - HF L100 Day Third Third_Lac	-1.88592	0.571373	357.242	-3.30068	0.361281
966	HF LD Day Second Third_Lac - CON L5 Day Third Third_Lac	-1.96336	0.597743	357.906	-3.28463	0.373443
967	HF LD Day Second Third_Lac - HF L5 Day Third Third_Lac	-1.48864	0.583296	357.841	-2.55211	0.912128
968	HF LD Day Second Third_Lac - CON LD Day Third Third_Lac	-1.16836	0.597743	357.906	-1.95462	0.999045
969	HF LD Day Second Third_Lac - HF LD Day Third Third_Lac	-0.499242	0.525402	173.763	-0.950209	1
970	HF LD Day Second Third_Lac - CON L100 Night Third Third_Lac	-4.47092	0.58369	361.026	-7.65974	1.90381e-10
971	HF LD Day Second Third_Lac - HF L100 Night Third Third_Lac	-3.23852	0.614423	366.506	-5.27083	0.000238961
972	HF LD Day Second Third_Lac - CON L5 Night Third Third_Lac	-2.8448	0.635237	364.069	-4.47832	0.00859766
973	HF LD Day Second Third_Lac - HF L5 Night Third Third_Lac	-3.20836	0.63535	367.164	-5.04976	0.000693257
974	HF LD Day Second Third_Lac - CON LD Night Third Third_Lac	-5.65761	0.635241	364.635	-8.90623	0
975	HF LD Day Second Third_Lac - HF LD Night Third Third_Lac	-3.77955	0.582864	164.677	-6.48444	1.08806e-06
976	CON L100 Night Second Third_Lac - HF L100 Night Second Third_Lac	1.2204	0.559842	298.603	2.1799	0.991402
977	CON L100 Night Second Third_Lac - CON L5 Night Second Third_Lac	0.454616	0.586306	298.756	0.775391	1
978	CON L100 Night Second Third_Lac - HF L5 Night Second Third_Lac	0.896463	0.571332	298.798	1.56908	0.999996
979	CON L100 Night Second Third_Lac - CON LD Night Second Third_Lac	-1.15872	0.586306	298.756	-1.9763	0.998725
980	CON L100 Night Second Third_Lac - HF LD Night Second Third_Lac	0.493433	0.571332	298.798	0.863655	1
981	CON L100 Night Second Third_Lac - CON L100 Day Third Third_Lac	1.29583	0.55805	164.677	2.32208	0.972782
982	CON L100 Night Second Third_Lac - HF L100 Day Third Third_Lac	1.72873	0.559842	356.812	3.08789	0.53477
983	CON L100 Night Second Third_Lac - CON L5 Day Third Third_Lac	1.65128	0.586306	357.355	2.81642	0.757723
984	CON L100 Night Second Third_Lac - HF L5 Day Third Third_Lac	2.12601	0.571332	357.712	3.72115	0.125201
985	CON L100 Night Second Third_Lac - CON LD Day Third Third_Lac	2.44628	0.586306	357.355	4.17237	0.0281661
986	CON L100 Night Second Third_Lac - HF LD Day Third Third_Lac	3.1154	0.571332	357.712	5.45288	9.72493e-05
987	CON L100 Night Second Third_Lac - CON L100 Night Third Third_Lac	-0.856272	0.516804	181.157	-1.65686	0.999975
988	CON L100 Night Second Third_Lac - HF L100 Night Third Third_Lac	0.376122	0.603287	365.529	0.623455	1
989	CON L100 Night Second Third_Lac - CON L5 Night Third Third_Lac	0.769848	0.624086	363.045	1.23356	1
990	CON L100 Night Second Third_Lac - HF L5 Night Third Third_Lac	0.406282	0.623755	366.131	0.651348	1
991	CON L100 Night Second Third_Lac - CON LD Night Third Third_Lac	-2.04296	0.624098	363.577	-3.27346	0.381919
992	CON L100 Night Second Third_Lac - HF LD Night Third Third_Lac	-0.1649	0.571332	357.712	-0.288624	1
993	HF L100 Night Second Third_Lac - CON L5 Night Second Third_Lac	-0.76578	0.585867	298.826	-1.30709	1
994	HF L100 Night Second Third_Lac - HF L5 Night Second Third_Lac	-0.323933	0.571373	298.791	-0.566939	1
995	HF L100 Night Second Third_Lac - CON LD Night Second Third_Lac	-2.37911	0.585867	298.826	-4.06084	0.0430762
996	HF L100 Night Second Third_Lac - HF LD Night Second Third_Lac	-0.726964	0.571373	298.791	-1.27231	1
997	HF L100 Night Second Third_Lac - CON L100 Day Third Third_Lac	0.0754365	0.559842	356.812	0.134746	1
998	HF L100 Night Second Third_Lac - HF L100 Day Third Third_Lac	0.508333	0.55805	164.677	0.910911	1
999	HF L100 Night Second Third_Lac - CON L5 Day Third Third_Lac	0.430886	0.585867	357.662	0.735467	1
1000	HF L100 Night Second Third_Lac - HF L5 Day Third Third_Lac	0.905612	0.571373	357.683	1.58498	0.999995
1001	HF L100 Night Second Third_Lac - CON LD Day Third Third_Lac	1.22589	0.585867	357.662	2.09243	0.996118
1002	HF L100 Night Second Third_Lac - HF LD Day Third Third_Lac	1.89501	0.571373	357.683	3.31659	0.349396
1003	HF L100 Night Second Third_Lac - CON L100 Night Third Third_Lac	-2.07667	0.572663	360.538	-3.62634	0.163841
1004	HF L100 Night Second Third_Lac - HF L100 Night Third Third_Lac	-0.844275	0.551945	198.264	-1.52964	0.999997
1005	HF L100 Night Second Third_Lac - CON L5 Night Third Third_Lac	-0.450549	0.624502	363.399	-0.721453	1
1006	HF L100 Night Second Third_Lac - HF L5 Night Third Third_Lac	-0.814115	0.625089	366.278	-1.3024	1
1007	HF L100 Night Second Third_Lac - CON LD Night Third Third_Lac	-3.26336	0.624497	363.873	-5.22558	0.000299376
1008	HF L100 Night Second Third_Lac - HF LD Night Third Third_Lac	-1.3853	0.571373	357.683	-2.42451	0.954863
1009	CON L5 Night Second Third_Lac - HF L5 Night Second Third_Lac	0.441847	0.597743	298.842	0.739193	1
1010	CON L5 Night Second Third_Lac - CON LD Night Second Third_Lac	-1.61333	0.611766	298.848	-2.63718	0.871005
1011	CON L5 Night Second Third_Lac - HF LD Night Second Third_Lac	0.0388167	0.597743	298.842	0.0649389	1
1012	CON L5 Night Second Third_Lac - CON L100 Day Third Third_Lac	0.841217	0.586306	356.437	1.43478	1
1013	CON L5 Night Second Third_Lac - HF L100 Day Third Third_Lac	1.27411	0.585867	356.74	2.17475	0.992022
1014	CON L5 Night Second Third_Lac - CON L5 Day Third Third_Lac	1.19667	0.611313	164.677	1.95754	0.99868
1015	CON L5 Night Second Third_Lac - HF L5 Day Third Third_Lac	1.67139	0.597743	357.422	2.79617	0.772463
1016	CON L5 Night Second Third_Lac - CON LD Day Third Third_Lac	1.99167	0.611766	357.841	3.2556	0.395939
1017	CON L5 Night Second Third_Lac - HF LD Day Third Third_Lac	2.66079	0.597743	357.422	4.45139	0.00962868
1018	CON L5 Night Second Third_Lac - CON L100 Night Third Third_Lac	-1.31089	0.598427	360.408	-2.19055	0.990939
1019	CON L5 Night Second Third_Lac - HF L100 Night Third Third_Lac	-0.0784946	0.62808	366.761	-0.124976	1
1020	CON L5 Night Second Third_Lac - CON L5 Night Third Third_Lac	0.315232	0.591667	192.961	0.532785	1
1021	CON L5 Night Second Third_Lac - HF L5 Night Third Third_Lac	-0.0483346	0.648866	367.776	-0.074491	1
1022	CON L5 Night Second Third_Lac - CON LD Night Third Third_Lac	-2.49758	0.648596	365.208	-3.85075	0.0842264
1023	CON L5 Night Second Third_Lac - HF LD Night Third Third_Lac	-0.619517	0.597743	357.422	-1.03643	1
1024	HF L5 Night Second Third_Lac - CON LD Night Second Third_Lac	-2.05518	0.597743	298.842	-3.43824	0.267576
1025	HF L5 Night Second Third_Lac - HF LD Night Second Third_Lac	-0.40303	0.583296	298.848	-0.690954	1
1026	HF L5 Night Second Third_Lac - CON L100 Day Third Third_Lac	0.39937	0.571332	357.271	0.699016	1
1027	HF L5 Night Second Third_Lac - HF L100 Day Third Third_Lac	0.832267	0.571373	357.242	1.45661	1
1028	HF L5 Night Second Third_Lac - CON L5 Day Third Third_Lac	0.75482	0.597743	357.906	1.26278	1
1029	HF L5 Night Second Third_Lac - HF L5 Day Third Third_Lac	1.22955	0.582864	164.677	2.10949	0.994375
1030	HF L5 Night Second Third_Lac - CON LD Day Third Third_Lac	1.54982	0.597743	357.906	2.59279	0.894167
1031	HF L5 Night Second Third_Lac - HF LD Day Third Third_Lac	2.21894	0.583296	357.841	3.80414	0.0975779
1032	HF L5 Night Second Third_Lac - CON L100 Night Third Third_Lac	-1.75274	0.58369	361.026	-3.00285	0.6075
1033	HF L5 Night Second Third_Lac - HF L100 Night Third Third_Lac	-0.520342	0.614423	366.506	-0.846878	1
1034	HF L5 Night Second Third_Lac - CON L5 Night Third Third_Lac	-0.126615	0.635237	364.069	-0.19932	1
1035	HF L5 Night Second Third_Lac - HF L5 Night Third Third_Lac	-0.490182	0.582652	200.61	-0.841294	1
1036	HF L5 Night Second Third_Lac - CON LD Night Third Third_Lac	-2.93942	0.635241	364.635	-4.62726	0.0046252
1037	HF L5 Night Second Third_Lac - HF LD Night Third Third_Lac	-1.06136	0.583296	357.841	-1.8196	0.999816
1038	CON LD Night Second Third_Lac - HF LD Night Second Third_Lac	1.65215	0.597743	298.842	2.76398	0.794118
1039	CON LD Night Second Third_Lac - CON L100 Day Third Third_Lac	2.45455	0.586306	356.437	4.18647	0.0267585
1040	CON LD Night Second Third_Lac - HF L100 Day Third Third_Lac	2.88745	0.585867	356.74	4.9285	0.00123114
1041	CON LD Night Second Third_Lac - CON L5 Day Third Third_Lac	2.81	0.611766	357.841	4.59326	0.00536678
1042	CON LD Night Second Third_Lac - HF L5 Day Third Third_Lac	3.28473	0.597743	357.422	5.49522	7.83841e-05
1043	CON LD Night Second Third_Lac - CON LD Day Third Third_Lac	3.605	0.611313	164.677	5.89715	2.15945e-05
1044	CON LD Night Second Third_Lac - HF LD Day Third Third_Lac	4.27412	0.597743	357.422	7.15043	5.516e-09
1045	CON LD Night Second Third_Lac - CON L100 Night Third Third_Lac	0.302445	0.598427	360.408	0.5054	1
1046	CON LD Night Second Third_Lac - HF L100 Night Third Third_Lac	1.53484	0.62808	366.761	2.4437	0.949785
1047	CON LD Night Second Third_Lac - CON L5 Night Third Third_Lac	1.92856	0.648595	364.584	2.97345	0.63241
1048	CON LD Night Second Third_Lac - HF L5 Night Third Third_Lac	1.565	0.648866	367.776	2.4119	0.958154
1049	CON LD Night Second Third_Lac - CON LD Night Third Third_Lac	-0.884244	0.591668	192.759	-1.49449	0.999999
1050	CON LD Night Second Third_Lac - HF LD Night Third Third_Lac	0.993817	0.597743	357.422	1.66262	0.999982
1051	HF LD Night Second Third_Lac - CON L100 Day Third Third_Lac	0.8024	0.571332	357.271	1.40444	1
1052	HF LD Night Second Third_Lac - HF L100 Day Third Third_Lac	1.2353	0.571373	357.242	2.16198	0.992829
1053	HF LD Night Second Third_Lac - CON L5 Day Third Third_Lac	1.15785	0.597743	357.906	1.93704	0.999217
1054	HF LD Night Second Third_Lac - HF L5 Day Third Third_Lac	1.63258	0.583296	357.841	2.79888	0.770519
1055	HF LD Night Second Third_Lac - CON LD Day Third Third_Lac	1.95285	0.597743	357.906	3.26704	0.387003
1056	HF LD Night Second Third_Lac - HF LD Day Third Third_Lac	2.62197	0.582864	164.677	4.49843	0.0103492
1057	HF LD Night Second Third_Lac - CON L100 Night Third Third_Lac	-1.3497	0.58369	361.026	-2.31237	0.977641
1058	HF LD Night Second Third_Lac - HF L100 Night Third Third_Lac	-0.117311	0.614423	366.506	-0.190929	1
1059	HF LD Night Second Third_Lac - CON L5 Night Third Third_Lac	0.276415	0.635237	364.069	0.435136	1
1060	HF LD Night Second Third_Lac - HF L5 Night Third Third_Lac	-0.0871514	0.63535	367.164	-0.137171	1
1061	HF LD Night Second Third_Lac - CON LD Night Third Third_Lac	-2.53639	0.635241	364.635	-3.9928	0.0528931
1062	HF LD Night Second Third_Lac - HF LD Night Third Third_Lac	-0.658333	0.525402	173.763	-1.25301	1
1063	CON L100 Day Third Third_Lac - HF L100 Day Third Third_Lac	0.432897	0.559842	305.81	0.773249	1
1064	CON L100 Day Third Third_Lac - CON L5 Day Third Third_Lac	0.35545	0.586306	306.004	0.606253	1
1065	CON L100 Day Third Third_Lac - HF L5 Day Third Third_Lac	0.830176	0.571332	306.058	1.45305	1
1066	CON L100 Day Third Third_Lac - CON LD Day Third Third_Lac	1.15045	0.586306	306.004	1.9622	0.998914
1067	CON L100 Day Third Third_Lac - HF LD Day Third Third_Lac	1.81957	0.571332	306.058	3.18479	0.453906
1068	CON L100 Day Third Third_Lac - CON L100 Night Third Third_Lac	-2.1521	0.570493	226.578	-3.77236	0.112575
1069	CON L100 Day Third Third_Lac - HF L100 Night Third Third_Lac	-0.919712	0.603287	308.819	-1.5245	0.999998
1070	CON L100 Day Third Third_Lac - CON L5 Night Third Third_Lac	-0.525985	0.624086	309.048	-0.842809	1
1071	CON L100 Day Third Third_Lac - HF L5 Night Third Third_Lac	-0.889552	0.623755	308.611	-1.42612	1
1072	CON L100 Day Third Third_Lac - CON LD Night Third Third_Lac	-3.33879	0.624098	308.396	-5.34979	0.000177591
1073	CON L100 Day Third Third_Lac - HF LD Night Third Third_Lac	-1.46073	0.571332	306.058	-2.55672	0.909327
1074	HF L100 Day Third Third_Lac - CON L5 Day Third Third_Lac	-0.0774471	0.585867	306.095	-0.132192	1
1075	HF L100 Day Third Third_Lac - HF L5 Day Third Third_Lac	0.397279	0.571373	306.05	0.695306	1
1076	HF L100 Day Third Third_Lac - CON LD Day Third Third_Lac	0.717553	0.585867	306.095	1.22477	1
1077	HF L100 Day Third Third_Lac - HF LD Day Third Third_Lac	1.38667	0.571373	306.05	2.42692	0.953552
1078	HF L100 Day Third Third_Lac - CON L100 Night Third Third_Lac	-2.585	0.572663	307.01	-4.514	0.00776373
1079	HF L100 Day Third Third_Lac - HF L100 Night Third Third_Lac	-1.35261	0.60251	257.721	-2.24495	0.985374
1080	HF L100 Day Third Third_Lac - CON L5 Night Third Third_Lac	-0.958882	0.624502	309.433	-1.53544	0.999998
1081	HF L100 Day Third Third_Lac - HF L5 Night Third Third_Lac	-1.32245	0.625089	308.814	-2.11561	0.995058
1082	HF L100 Day Third Third_Lac - CON LD Night Third Third_Lac	-3.77169	0.624497	308.592	-6.03957	4.85137e-06
1083	HF L100 Day Third Third_Lac - HF LD Night Third Third_Lac	-1.89363	0.571373	306.05	-3.31418	0.352478
1084	CON L5 Day Third Third_Lac - HF L5 Day Third Third_Lac	0.474726	0.597743	306.116	0.794198	1
1085	CON L5 Day Third Third_Lac - CON LD Day Third Third_Lac	0.795	0.611766	306.124	1.29952	1
1086	CON L5 Day Third Third_Lac - HF LD Day Third Third_Lac	1.46412	0.597743	306.116	2.44941	0.947333
1087	CON L5 Day Third Third_Lac - CON L100 Night Third Third_Lac	-2.50755	0.598427	307.038	-4.19024	0.0270872
1088	CON L5 Day Third Third_Lac - HF L100 Night Third Third_Lac	-1.27516	0.62808	308.765	-2.03025	0.997792
1089	CON L5 Day Third Third_Lac - CON L5 Night Third Third_Lac	-0.881435	0.648167	247.254	-1.35989	1
1090	CON L5 Day Third Third_Lac - HF L5 Night Third Third_Lac	-1.245	0.648866	308.69	-1.91873	0.999337
1091	CON L5 Day Third Third_Lac - CON LD Night Third Third_Lac	-3.69424	0.648596	308.432	-5.69576	3.06439e-05
1092	CON L5 Day Third Third_Lac - HF LD Night Third Third_Lac	-1.81618	0.597743	306.116	-3.0384	0.57734
1093	HF L5 Day Third Third_Lac - CON LD Day Third Third_Lac	0.320274	0.597743	306.116	0.535806	1
1094	HF L5 Day Third Third_Lac - HF LD Day Third Third_Lac	0.989394	0.583296	306.124	1.69621	0.999967
1095	HF L5 Day Third Third_Lac - CON L100 Night Third Third_Lac	-2.98228	0.58369	307.108	-5.10936	0.000566807
1096	HF L5 Day Third Third_Lac - HF L100 Night Third Third_Lac	-1.74989	0.614423	308.82	-2.84802	0.733422
1097	HF L5 Day Third Third_Lac - CON L5 Night Third Third_Lac	-1.35616	0.635237	309.176	-2.13489	0.994148
1098	HF L5 Day Third Third_Lac - HF L5 Night Third Third_Lac	-1.71973	0.634953	262.787	-2.70843	0.829376
1099	HF L5 Day Third Third_Lac - CON LD Night Third Third_Lac	-4.16897	0.635241	308.459	-6.56281	2.48327e-07
1100	HF L5 Day Third Third_Lac - HF LD Night Third Third_Lac	-2.29091	0.583296	306.124	-3.92753	0.0671224
1101	CON LD Day Third Third_Lac - HF LD Day Third Third_Lac	0.66912	0.597743	306.116	1.11941	1
1102	CON LD Day Third Third_Lac - CON L100 Night Third Third_Lac	-3.30255	0.598427	307.038	-5.51872	7.65019e-05
1103	CON LD Day Third Third_Lac - HF L100 Night Third Third_Lac	-2.07016	0.62808	308.765	-3.29602	0.365954
1104	CON LD Day Third Third_Lac - CON L5 Night Third Third_Lac	-1.67644	0.648595	309.146	-2.58472	0.897066
1105	CON LD Day Third Third_Lac - HF L5 Night Third Third_Lac	-2.04	0.648866	308.69	-3.14395	0.487769
1106	CON LD Day Third Third_Lac - CON LD Night Third Third_Lac	-4.48924	0.648168	247.538	-6.92605	4.14758e-08
1107	CON LD Day Third Third_Lac - HF LD Night Third Third_Lac	-2.61118	0.597743	306.116	-4.36841	0.0138579
1108	HF LD Day Third Third_Lac - CON L100 Night Third Third_Lac	-3.97167	0.58369	307.108	-6.80442	5.94538e-08
1109	HF LD Day Third Third_Lac - HF L100 Night Third Third_Lac	-2.73928	0.614423	308.82	-4.4583	0.00970319
1110	HF LD Day Third Third_Lac - CON L5 Night Third Third_Lac	-2.34555	0.635237	309.176	-3.69241	0.137569
1111	HF LD Day Third Third_Lac - HF L5 Night Third Third_Lac	-2.70912	0.63535	308.685	-4.26398	0.020603
1112	HF LD Day Third Third_Lac - CON LD Night Third Third_Lac	-5.15836	0.635241	308.459	-8.12032	1.43263e-11
1113	HF LD Day Third Third_Lac - HF LD Night Third Third_Lac	-3.2803	0.582864	213.791	-5.62791	5.96293e-05
1114	CON L100 Night Third Third_Lac - HF L100 Night Third Third_Lac	1.23239	0.615079	309.048	2.00363	0.998316
1115	CON L100 Night Third Third_Lac - CON L5 Night Third Third_Lac	1.62612	0.63537	309.293	2.55933	0.908285
1116	CON L100 Night Third Third_Lac - HF L5 Night Third Third_Lac	1.26255	0.634911	308.618	1.98855	0.998561
1117	CON L100 Night Third Third_Lac - CON LD Night Third Third_Lac	-1.18669	0.635385	308.645	-1.86767	0.999641
1118	CON L100 Night Third Third_Lac - HF LD Night Third Third_Lac	0.691371	0.58369	307.108	1.18448	1
1119	HF L100 Night Third Third_Lac - CON L5 Night Third Third_Lac	0.393726	0.664012	309.954	0.592951	1
1120	HF L100 Night Third Third_Lac - HF L5 Night Third Third_Lac	0.03016	0.664279	308.753	0.0454026	1
1121	HF L100 Night Third Third_Lac - CON LD Night Third Third_Lac	-2.41908	0.664015	309.135	-3.64312	0.15799
1122	HF L100 Night Third Third_Lac - HF LD Night Third Third_Lac	-0.541022	0.614423	308.82	-0.880536	1
1123	CON L5 Night Third Third_Lac - HF L5 Night Third Third_Lac	-0.363566	0.68319	309.335	-0.53216	1
1124	CON L5 Night Third Third_Lac - CON LD Night Third Third_Lac	-2.81281	0.683211	309.656	-4.11704	0.035185
1125	CON L5 Night Third Third_Lac - HF LD Night Third Third_Lac	-0.934748	0.635237	309.176	-1.47149	0.999999
1126	HF L5 Night Third Third_Lac - CON LD Night Third Third_Lac	-2.44924	0.683204	308.637	-3.58494	0.184964
1127	HF L5 Night Third Third_Lac - HF LD Night Third Third_Lac	-0.571182	0.63535	308.685	-0.899004	1
1128	CON LD Night Third Third_Lac - HF LD Night Third Third_Lac	1.87806	0.635241	308.459	2.95645	0.646508

## Sheet: Diurnal_Lact_grams_<0.05
Order	Contrast	estimate	SE	df	t.ratio	p.value
92	HF L100 Day First Third_Lac - CON LD Night Third Third_Lac	-5.68211	0.624497	364.363	-9.09869	0
137	CON L5 Day First Third_Lac - CON LD Night Third Third_Lac	-5.69924	0.648596	365.729	-8.78705	0
181	HF L5 Day First Third_Lac - CON LD Night Third Third_Lac	-5.71973	0.635241	365.126	-9.00402	0
220	CON LD Day First Third_Lac - CON L100 Night Third Third_Lac	-5.06589	0.598427	360.947	-8.46533	0
254	HF LD Day First Third_Lac - CON LD Night Second Third_Lac	-5.25821	0.597743	350.858	-8.79678	0
262	HF LD Day First Third_Lac - CON L100 Night Third Third_Lac	-4.95577	0.58369	361.548	-8.4904	0
266	HF LD Day First Third_Lac - CON LD Night Third Third_Lac	-6.14246	0.635241	365.126	-9.66948	0
497	HF LD Night First Third_Lac - CON LD Night Third Third_Lac	-5.61064	0.635241	365.126	-8.83229	0
520	CON L100 Day Parturition - CON LD Night Second Third_Lac	-5.93068	0.67004	345.683	-8.85123	0
550	HF L100 Day Parturition - CON L100 Night Second Third_Lac	-5.23301	0.602062	346.61	-8.69181	0
554	HF L100 Day Parturition - CON LD Night Second Third_Lac	-6.39172	0.626447	351.06	-10.2031	0
587	CON L5 Day Parturition - CON LD Night Second Third_Lac	-6.75633	0.67095	345.346	-10.0698	0
615	HF L5 Day Parturition - CON L100 Night Second Third_Lac	-5.4731	0.602251	345.733	-9.08773	0
619	HF L5 Day Parturition - CON LD Night Second Third_Lac	-6.63181	0.626959	349.889	-10.5777	0
646	CON LD Day Parturition - CON L100 Night Second Third_Lac	-5.73312	0.62362	342.526	-9.19328	0
676	HF LD Day Parturition - CON L100 Night Second Third_Lac	-6.20201	0.601868	345.832	-10.3046	0
678	HF LD Day Parturition - CON L5 Night Second Third_Lac	-5.74739	0.627034	349.863	-9.16599	0
679	HF LD Day Parturition - HF L5 Night Second Third_Lac	-5.30555	0.613266	347.978	-8.65129	0
680	HF LD Day Parturition - CON LD Night Second Third_Lac	-7.36073	0.627034	349.863	-11.739	0
709	CON L100 Night Parturition - CON LD Night Second Third_Lac	-6.5793	0.670137	346.106	-9.81785	0
737	HF L100 Night Parturition - CON LD Night Second Third_Lac	-6.48695	0.670701	347.288	-9.6719	0
790	HF L5 Night Parturition - CON LD Night Second Third_Lac	-5.91999	0.627015	349.983	-9.44155	0
974	HF LD Day Second Third_Lac - CON LD Night Third Third_Lac	-5.65761	0.635241	364.635	-8.90623	0
662	CON LD Day Parturition - CON LD Night Third Third_Lac	-7.77608	0.681825	164.551	-11.4048	1.25788e-13
692	HF LD Day Parturition - CON LD Night Third Third_Lac	-8.24497	0.66286	336.159	-12.4385	1.5743e-13
631	HF L5 Day Parturition - CON LD Night Third Third_Lac	-7.51606	0.662983	336.166	-11.3367	1.9662e-13
566	HF L100 Day Parturition - CON LD Night Third Third_Lac	-7.27597	0.662667	336.636	-10.9798	2.93321e-13
717	CON L100 Night Parturition - CON L100 Night Third Third_Lac	-6.27686	0.61313	158.833	-10.2374	3.59046e-13
693	HF LD Day Parturition - HF LD Night Third Third_Lac	-6.36691	0.612856	142.002	-10.3889	3.7903e-13
224	CON LD Day First Third_Lac - CON LD Night Third Third_Lac	-6.25258	0.648168	183.688	-9.64653	4.16556e-13
650	CON LD Day Parturition - CON LD Night Second Third_Lac	-6.89183	0.646695	246.558	-10.657	4.23328e-13
827	CON LD Night Parturition - CON LD Night Third Third_Lac	-6.54928	0.691904	181.351	-9.46559	4.77396e-13
681	HF LD Day Parturition - HF LD Night Second Third_Lac	-5.70858	0.612856	245.103	-9.31472	4.92384e-13
705	CON L100 Night Parturition - CON L100 Night Second Third_Lac	-5.42059	0.599068	250.8	-9.04836	5.64104e-13
691	HF LD Day Parturition - HF L5 Night Third Third_Lac	-5.79573	0.662944	336.742	-8.74242	5.67213e-13
689	HF LD Day Parturition - HF L100 Night Third Third_Lac	-5.82589	0.642956	335.535	-9.0611	5.77649e-13
802	HF L5 Night Parturition - CON LD Night Third Third_Lac	-6.80423	0.663048	336.48	-10.2621	5.91194e-13
583	CON L5 Day Parturition - CON L100 Night Second Third_Lac	-5.59761	0.6481	338.998	-8.63695	6.77902e-13
749	HF L100 Night Parturition - CON LD Night Third Third_Lac	-7.3712	0.704701	334.09	-10.46	7.15317e-13
688	HF LD Day Parturition - CON L100 Night Third Third_Lac	-7.05828	0.613603	328.767	-11.503	7.17648e-13
599	CON L5 Day Parturition - CON LD Night Third Third_Lac	-7.64057	0.704812	331.709	-10.8406	8.32778e-13
212	CON LD Day First Third_Lac - CON LD Night Second Third_Lac	-5.36833	0.611313	234.166	-8.78165	8.94507e-13
532	CON L100 Day Parturition - CON LD Night Third Third_Lac	-6.81492	0.703505	330.703	-9.68711	9.25815e-13
815	CON LD Night Parturition - CON LD Night Second Third_Lac	-5.66504	0.650626	251.907	-8.70706	9.30922e-13
721	CON L100 Night Parturition - CON LD Night Third Third_Lac	-7.46355	0.703608	331.48	-10.6075	1.08902e-12
798	HF L5 Night Parturition - CON L100 Night Third Third_Lac	-5.61754	0.614168	328.823	-9.14659	1.10201e-12
627	HF L5 Day Parturition - CON L100 Night Third Third_Lac	-6.32937	0.614077	328.479	-10.3071	1.11977e-12
562	HF L100 Day Parturition - CON L100 Night Third Third_Lac	-6.08928	0.613978	329.234	-9.91774	1.13931e-12
663	CON LD Day Parturition - HF LD Night Third Third_Lac	-5.89802	0.63402	324.656	-9.30257	1.2037e-12
632	HF L5 Day Parturition - HF LD Night Third Third_Lac	-5.638	0.613313	327.231	-9.19269	1.21292e-12
658	CON LD Day Parturition - CON L100 Night Third Third_Lac	-6.58939	0.635139	325.641	-10.3747	1.30429e-12
595	CON L5 Day Parturition - CON L100 Night Third Third_Lac	-6.45388	0.659146	322.105	-9.79128	1.35314e-12
745	HF L100 Night Parturition - CON L100 Night Third Third_Lac	-6.18451	0.65921	325.161	-9.38169	1.36013e-12
567	HF L100 Day Parturition - HF LD Night Third Third_Lac	-5.39791	0.612881	327.77	-8.80742	1.44884e-12
600	CON L5 Day Parturition - HF LD Night Third Third_Lac	-5.76251	0.658264	321.513	-8.7541	1.76492e-12
722	CON L100 Night Parturition - HF LD Night Third Third_Lac	-5.58549	0.657182	321.603	-8.49915	2.32714e-12
677	HF LD Day Parturition - HF L100 Night Second Third_Lac	-4.98161	0.60197	345.793	-8.27552	2.44116e-12
651	CON LD Day Parturition - HF LD Night Second Third_Lac	-5.23968	0.63402	345.281	-8.26422	2.84872e-12
750	HF L100 Night Parturition - HF LD Night Third Third_Lac	-5.49314	0.65808	324.092	-8.34721	3.77187e-12
80	HF L100 Day First Third_Lac - CON LD Night Second Third_Lac	-4.79786	0.585867	350.411	-8.18934	4.11604e-12
671	HF LD Day Parturition - HF L100 Day Second Third_Lac	-4.94411	0.60197	345.793	-8.21323	4.14924e-12
733	HF L100 Night Parturition - CON L100 Night Second Third_Lac	-5.32824	0.648101	341.172	-8.22131	4.8469e-12
648	CON LD Day Parturition - CON L5 Night Second Third_Lac	-5.2785	0.647124	347.724	-8.15686	6.13409e-12
690	HF LD Day Parturition - CON L5 Night Third Third_Lac	-5.43216	0.662856	338.06	-8.19509	6.37046e-12
528	CON L100 Day Parturition - CON L100 Night Third Third_Lac	-5.62823	0.656663	171.653	-8.57096	6.99052e-12
620	HF L5 Day Parturition - HF LD Night Second Third_Lac	-4.97966	0.613313	347.976	-8.11929	8.17391e-12
169	HF L5 Day First Third_Lac - CON LD Night Second Third_Lac	-4.83548	0.597743	350.858	-8.08957	9.41069e-12
682	HF LD Day Parturition - CON L100 Day Third Third_Lac	-4.90618	0.601868	325.503	-8.15158	1.00389e-11
659	CON LD Day Parturition - HF L100 Night Third Third_Lac	-5.35699	0.662559	333.303	-8.08531	1.38519e-11
1112	HF LD Day Third Third_Lac - CON LD Night Third Third_Lac	-5.15836	0.635241	308.459	-8.12032	1.43263e-11
617	HF L5 Day Parturition - CON L5 Night Second Third_Lac	-5.01848	0.626959	349.889	-8.00448	1.90221e-11
307	CON L100 Night First Third_Lac - CON LD Night Third Third_Lac	-4.96935	0.624098	364.024	-7.96245	1.94378e-11
803	HF L5 Night Parturition - HF LD Night Third Third_Lac	-4.92617	0.613377	327.575	-8.03122	2.10043e-11
347	HF L100 Night First Third_Lac - CON LD Night Third Third_Lac	-4.946	0.624497	364.363	-7.91997	2.73973e-11
776	CON L5 Night Parturition - CON LD Night Third Third_Lac	-6.61759	0.830533	313.299	-7.96789	3.5457e-11
962	HF LD Day Second Third_Lac - CON LD Night Second Third_Lac	-4.77336	0.597743	298.842	-7.98565	3.56741e-11
485	HF LD Night First Third_Lac - CON LD Night Second Third_Lac	-4.72639	0.597743	350.858	-7.90707	3.71908e-11
628	HF L5 Day Parturition - HF L100 Night Third Third_Lac	-5.09698	0.642875	335.579	-7.9284	3.80929e-11
786	HF L5 Night Parturition - CON L100 Night Second Third_Lac	-4.76127	0.602338	345.879	-7.90465	4.03991e-11
125	CON L5 Day First Third_Lac - CON LD Night Second Third_Lac	-4.815	0.611766	351.041	-7.87066	4.80258e-11
88	HF L100 Day First Third_Lac - CON L100 Night Third Third_Lac	-4.49542	0.572663	361.037	-7.85002	4.9487e-11
661	CON LD Day Parturition - HF L5 Night Third Third_Lac	-5.32683	0.682774	334.689	-7.80175	8.913e-11
177	HF L5 Day First Third_Lac - CON L100 Night Third Third_Lac	-4.53304	0.58369	361.548	-7.76617	9.04105e-11
588	CON L5 Day Parturition - HF LD Night Second Third_Lac	-5.10418	0.658264	342.246	-7.75399	1.15877e-10
555	HF L100 Day Parturition - HF LD Night Second Third_Lac	-4.73957	0.612881	349.003	-7.73326	1.26224e-10
823	CON LD Night Parturition - CON L100 Night Third Third_Lac	-5.36259	0.692002	318.635	-7.74939	1.4176e-10
424	HF L5 Night First Third_Lac - CON LD Night Third Third_Lac	-4.88261	0.635241	365.126	-7.68622	1.53609e-10
970	HF LD Day Second Third_Lac - CON L100 Night Third Third_Lac	-4.47092	0.58369	361.026	-7.65974	1.90381e-10
552	HF L100 Day Parturition - CON L5 Night Second Third_Lac	-4.77839	0.626447	351.06	-7.62777	2.53301e-10
649	CON LD Day Parturition - HF L5 Night Second Third_Lac	-4.83665	0.63402	345.281	-7.62855	2.61752e-10
596	CON L5 Day Parturition - HF L100 Night Third Third_Lac	-5.22149	0.685852	329.871	-7.61315	3.20601e-10
493	HF LD Night First Third_Lac - CON L100 Night Third Third_Lac	-4.42395	0.58369	361.548	-7.57927	3.27552e-10
956	CON LD Day Second Third_Lac - CON LD Night Third Third_Lac	-5.18738	0.6631	193.837	-7.82292	3.6544e-10
585	CON L5 Day Parturition - CON L5 Night Second Third_Lac	-5.14299	0.670537	254.953	-7.66996	4.09413e-10
133	CON L5 Day First Third_Lac - CON L100 Night Third Third_Lac	-4.51255	0.598427	360.947	-7.54069	4.25957e-10
710	CON L100 Night Parturition - HF LD Night Second Third_Lac	-4.92715	0.657182	342.798	-7.4974	6.31609e-10
533	CON L100 Day Parturition - HF LD Night Third Third_Lac	-4.93686	0.657076	320.75	-7.51338	6.5189e-10
683	HF LD Day Parturition - HF L100 Day Third Third_Lac	-4.47328	0.60197	325.437	-7.43107	1.07816e-09
707	CON L100 Night Parturition - CON L5 Night Second Third_Lac	-4.96597	0.670137	346.106	-7.41038	1.09409e-09
746	HF L100 Night Parturition - HF L100 Night Third Third_Lac	-4.95212	0.649247	198.232	-7.62748	1.09851e-09
630	HF L5 Day Parturition - HF L5 Night Third Third_Lac	-5.06682	0.662879	172.193	-7.64365	1.58609e-09
618	HF L5 Day Parturition - HF L5 Night Second Third_Lac	-4.57663	0.612902	245.074	-7.46715	1.61019e-09
718	CON L100 Night Parturition - HF L100 Night Third Third_Lac	-5.04446	0.685037	329.411	-7.36379	1.62407e-09
598	CON L5 Day Parturition - HF L5 Night Third Third_Lac	-5.19133	0.705201	331.684	-7.36149	1.62694e-09
432	CON LD Night First Third_Lac - HF LD Day Parturition	4.60573	0.627034	349.805	7.34525	1.63717e-09
738	HF L100 Night Parturition - HF LD Night Second Third_Lac	-4.8348	0.65808	344.19	-7.34683	1.66925e-09
851	HF LD Night Parturition - CON LD Night Third Third_Lac	-5.4009	0.734294	326.147	-7.35523	1.74852e-09
225	CON LD Day First Third_Lac - HF LD Night Third Third_Lac	-4.37452	0.597743	357.939	-7.31839	1.8695e-09
516	CON L100 Day Parturition - CON L100 Night Second Third_Lac	-4.77196	0.645829	263.925	-7.3889	2.19307e-09
563	HF L100 Day Parturition - HF L100 Night Third Third_Lac	-4.85688	0.641986	178.259	-7.5654	2.22344e-09
565	HF L100 Day Parturition - HF L5 Night Third Third_Lac	-4.82672	0.663169	337.098	-7.27827	2.69324e-09
735	HF L100 Night Parturition - CON L5 Night Second Third_Lac	-4.87362	0.670701	347.288	-7.26646	2.75634e-09
660	CON LD Day Parturition - CON L5 Night Third Third_Lac	-4.96327	0.682269	336.372	-7.27465	2.76696e-09
647	CON LD Day Parturition - HF L100 Night Second Third_Lac	-4.51272	0.622442	342.953	-7.25002	3.13017e-09
684	HF LD Day Parturition - CON L5 Day Third Third_Lac	-4.55073	0.627034	329.01	-7.25754	3.21077e-09
641	CON LD Day Parturition - HF L100 Day Second Third_Lac	-4.47522	0.622442	342.953	-7.18977	4.59628e-09
208	CON LD Day First Third_Lac - CON L100 Night Second Third_Lac	-4.20962	0.586306	350.206	-7.1799	4.7265e-09
250	HF LD Day First Third_Lac - CON L100 Night Second Third_Lac	-4.09949	0.571332	350.738	-7.17533	4.85364e-09
357	CON L5 Night First Third_Lac - HF LD Day Parturition	4.49489	0.627034	349.805	7.1685	5.09196e-09
1044	CON LD Night Second Third_Lac - HF LD Day Third Third_Lac	4.27412	0.597743	357.422	7.15043	5.516e-09
586	CON L5 Day Parturition - HF L5 Night Second Third_Lac	-4.70115	0.658264	342.246	-7.14173	6.25491e-09
545	HF L100 Day Parturition - HF L100 Day Second Third_Lac	-3.97511	0.549826	249.061	-7.22976	6.64193e-09
670	HF LD Day Parturition - CON L100 Day Second Third_Lac	-4.2909	0.601868	345.832	-7.1293	6.6518e-09
764	CON L5 Night Parturition - CON LD Night Second Third_Lac	-5.73335	0.802094	321.906	-7.14797	6.6675e-09
46	CON L100 Day First Third_Lac - CON LD Night Third Third_Lac	-4.44116	0.624098	364.024	-7.11611	6.66753e-09
720	CON L100 Night Parturition - HF L5 Night Third Third_Lac	-5.0143	0.703502	331.103	-7.12764	7.22174e-09
652	CON LD Day Parturition - CON L100 Day Third Third_Lac	-4.43728	0.62362	322.299	-7.11536	8.16169e-09
303	CON L100 Night First Third_Lac - CON L100 Night Third Third_Lac	-3.78266	0.516804	182.382	-7.31933	8.59706e-09
629	HF L5 Day Parturition - CON L5 Night Third Third_Lac	-4.70325	0.662985	338.138	-7.09405	8.6157e-09
553	HF L100 Day Parturition - HF L5 Night Second Third_Lac	-4.33654	0.612881	349.003	-7.07566	9.19774e-09
616	HF L5 Day Parturition - HF L100 Night Second Third_Lac	-4.2527	0.601661	345.878	-7.06827	9.77245e-09
267	HF LD Day First Third_Lac - HF LD Night Third Third_Lac	-4.26439	0.582864	165.327	-7.31628	1.17128e-08
937	HF L5 Day Second Third_Lac - CON LD Night Third Third_Lac	-4.44624	0.635241	364.635	-6.9993	1.39205e-08
610	HF L5 Day Parturition - HF L100 Day Second Third_Lac	-4.2152	0.601661	345.878	-7.00595	1.44413e-08
672	HF LD Day Parturition - CON L5 Day Second Third_Lac	-4.37156	0.627034	349.863	-6.9718	1.75657e-08
748	HF L100 Night Parturition - HF L5 Night Third Third_Lac	-4.92196	0.705231	334.153	-6.97921	1.79778e-08
295	CON L100 Night First Third_Lac - CON LD Night Second Third_Lac	-4.08511	0.586306	350.135	-6.96754	1.80183e-08
791	HF L5 Night Parturition - HF LD Night Second Third_Lac	-4.26784	0.613377	348.098	-6.95793	1.92935e-08
335	HF L100 Night First Third_Lac - CON LD Night Second Third_Lac	-4.06175	0.585867	350.411	-6.93289	2.23246e-08
621	HF L5 Day Parturition - CON L100 Day Third Third_Lac	-4.17726	0.602251	325.222	-6.93608	2.446e-08
708	CON L100 Night Parturition - HF L5 Night Second Third_Lac	-4.52412	0.657182	342.798	-6.88412	3.11481e-08
498	HF LD Night First Third_Lac - HF LD Night Third Third_Lac	-3.73258	0.525402	174.967	-7.10422	3.26956e-08
788	HF L5 Night Parturition - CON L5 Night Second Third_Lac	-4.30665	0.627015	349.983	-6.86851	3.33028e-08
1106	CON LD Day Third Third_Lac - CON LD Night Third Third_Lac	-4.48924	0.648168	247.538	-6.92605	4.14758e-08
789	HF L5 Night Parturition - HF L5 Night Second Third_Lac	-3.86481	0.558611	248.054	-6.91861	4.3167e-08
772	CON L5 Night Parturition - CON L100 Night Third Third_Lac	-5.4309	0.791984	301.628	-6.85733	4.44254e-08
799	HF L5 Night Parturition - HF L100 Night Third Third_Lac	-4.38515	0.642929	335.932	-6.82058	4.73191e-08
801	HF L5 Night Parturition - HF L5 Night Third Third_Lac	-4.35499	0.616383	164.296	-7.06539	4.81075e-08
1108	HF LD Day Third Third_Lac - CON L100 Night Third Third_Lac	-3.97167	0.58369	307.108	-6.80442	5.94538e-08
734	HF L100 Night Parturition - HF L100 Night Second Third_Lac	-4.10784	0.599698	253.198	-6.84985	6.2318e-08
584	CON L5 Day Parturition - HF L100 Night Second Third_Lac	-4.37721	0.647283	339.406	-6.76244	6.64524e-08
828	CON LD Night Parturition - HF LD Night Third Third_Lac	-4.67122	0.690798	318.246	-6.76206	7.28288e-08
944	CON LD Day Second Third_Lac - CON LD Night Second Third_Lac	-4.30313	0.627293	223.693	-6.85985	7.42971e-08
736	HF L100 Night Parturition - HF L5 Night Second Third_Lac	-4.43177	0.65808	344.19	-6.7344	7.73145e-08
564	HF L100 Day Parturition - CON L5 Night Third Third_Lac	-4.46316	0.66267	338.741	-6.73511	7.86235e-08
578	CON L5 Day Parturition - HF L100 Day Second Third_Lac	-4.33971	0.647283	339.406	-6.7045	9.43427e-08
412	HF L5 Night First Third_Lac - CON LD Night Second Third_Lac	-3.99836	0.597743	350.858	-6.6891	9.92098e-08
93	HF L100 Day First Third_Lac - HF LD Night Third Third_Lac	-3.80405	0.571373	358.162	-6.65774	1.16871e-07
685	HF LD Day Parturition - HF L5 Day Third Third_Lac	-4.076	0.613266	327.296	-6.64638	1.40191e-07
589	CON L5 Day Parturition - CON L100 Day Third Third_Lac	-4.30178	0.6481	318.855	-6.63752	1.5296e-07
811	CON LD Night Parturition - CON L100 Night Second Third_Lac	-4.50632	0.681404	334.127	-6.61329	1.66287e-07
551	HF L100 Day Parturition - HF L100 Night Second Third_Lac	-4.01261	0.60057	250.827	-6.68134	1.69054e-07
719	CON L100 Night Parturition - CON L5 Night Third Third_Lac	-4.65074	0.703602	333.44	-6.6099	1.70116e-07
597	CON L5 Day Parturition - CON L5 Night Third Third_Lac	-4.82776	0.704511	157.291	-6.85264	1.7144e-07
182	HF L5 Day First Third_Lac - HF LD Night Third Third_Lac	-3.84167	0.583296	358.34	-6.58614	1.79602e-07
343	HF L100 Night First Third_Lac - CON L100 Night Third Third_Lac	-3.75931	0.572663	361.037	-6.56461	2.02512e-07
1099	HF L5 Day Third Third_Lac - CON LD Night Third Third_Lac	-4.16897	0.635241	308.459	-6.56281	2.48327e-07
556	HF L100 Day Parturition - CON L100 Day Third Third_Lac	-3.93717	0.602062	325.945	-6.53948	2.65521e-07
952	CON LD Day Second Third_Lac - CON L100 Night Third Third_Lac	-4.00069	0.61446	363.169	-6.5109	2.77013e-07
521	CON L100 Day Parturition - HF LD Night Second Third_Lac	-4.27853	0.657076	342.31	-6.51147	2.95302e-07
76	HF L100 Day First Third_Lac - CON L100 Night Second Third_Lac	-3.63915	0.559842	350.106	-6.50031	3.07333e-07
706	CON L100 Night Parturition - HF L100 Night Second Third_Lac	-4.20019	0.646914	339.619	-6.49266	3.32958e-07
747	HF L100 Night Parturition - CON L5 Night Third Third_Lac	-4.55839	0.704704	336.215	-6.46852	3.88161e-07
518	CON L100 Day Parturition - CON L5 Night Second Third_Lac	-4.31735	0.67004	345.683	-6.44342	4.35716e-07
165	HF L5 Day First Third_Lac - CON L100 Night Second Third_Lac	-3.67677	0.571332	350.738	-6.43543	4.49335e-07
700	CON L100 Night Parturition - HF L100 Day Second Third_Lac	-4.16269	0.646914	339.619	-6.43469	4.677e-07
839	HF LD Night Parturition - CON LD Night Second Third_Lac	-4.51666	0.702032	339.733	-6.43369	4.70264e-07
653	CON LD Day Parturition - HF L100 Day Third Third_Lac	-4.00439	0.622442	322.929	-6.43334	4.99436e-07
529	CON L100 Day Parturition - HF L100 Night Third Third_Lac	-4.39584	0.684942	328.573	-6.41783	5.35676e-07
138	CON L5 Day First Third_Lac - HF LD Night Third Third_Lac	-3.82118	0.597743	357.939	-6.39269	5.64657e-07
874	CON L100 Day Second Third_Lac - CON LD Night Third Third_Lac	-3.95407	0.624098	363.577	-6.33566	7.74803e-07
420	HF L5 Night First Third_Lac - CON L100 Night Third Third_Lac	-3.69592	0.58369	361.548	-6.33198	7.95947e-07
431	CON LD Night First Third_Lac - CON LD Day Parturition	4.13683	0.646695	246.519	6.39688	8.7286e-07
17	CON L100 Day First Third_Lac - HF LD Day Parturition	3.80382	0.601868	345.748	6.32002	8.92751e-07
958	HF LD Day Second Third_Lac - CON L100 Night Second Third_Lac	-3.61465	0.571332	298.798	-6.3267	1.00935e-06
654	CON LD Day Parturition - CON L5 Day Third Third_Lac	-4.08183	0.647124	326.785	-6.30765	1.01731e-06
975	HF LD Day Second Third_Lac - HF LD Night Third Third_Lac	-3.77955	0.582864	164.677	-6.48444	1.08806e-06
481	HF LD Night First Third_Lac - CON L100 Night Second Third_Lac	-3.56768	0.571332	350.738	-6.24449	1.35817e-06
728	HF L100 Night Parturition - HF L100 Day Second Third_Lac	-4.07034	0.646539	265.416	-6.29558	1.38993e-06
121	CON L5 Day First Third_Lac - CON L100 Night Second Third_Lac	-3.65628	0.586306	350.206	-6.23614	1.42673e-06
356	CON L5 Night First Third_Lac - CON LD Day Parturition	4.026	0.647124	347.657	6.22138	1.56322e-06
213	CON LD Day First Third_Lac - HF LD Night Second Third_Lac	-3.71618	0.597743	350.895	-6.21703	1.58817e-06
622	HF L5 Day Parturition - HF L100 Day Third Third_Lac	-3.74437	0.601661	325.589	-6.22339	1.65003e-06
739	HF L100 Night Parturition - CON L100 Day Third Third_Lac	-4.0324	0.648101	321.886	-6.22188	1.68396e-06
531	CON L100 Day Parturition - HF L5 Night Third Third_Lac	-4.36568	0.703385	330.304	-6.20667	1.78749e-06
673	HF LD Day Parturition - HF L5 Day Second Third_Lac	-3.79873	0.613266	347.978	-6.19425	1.82243e-06
711	CON L100 Night Parturition - CON L100 Day Third Third_Lac	-4.12475	0.645955	160.596	-6.38551	1.91476e-06
430	CON LD Night First Third_Lac - HF L5 Day Parturition	3.87681	0.626959	349.831	6.18352	1.92724e-06
591	CON L5 Day Parturition - CON L5 Day Third Third_Lac	-3.94633	0.616092	137.368	-6.40542	2.39792e-06
210	CON LD Day First Third_Lac - CON L5 Night Second Third_Lac	-3.755	0.611766	351.041	-6.13797	2.48588e-06
640	CON LD Day Parturition - CON L100 Day Second Third_Lac	-3.822	0.62362	342.526	-6.12874	2.67848e-06
221	CON LD Day First Third_Lac - HF L100 Night Third Third_Lac	-3.83349	0.62808	367.311	-6.10352	2.90036e-06
557	HF L100 Day Parturition - HF L100 Day Third Third_Lac	-3.50428	0.549826	134.442	-6.37343	2.94877e-06
255	HF LD Day First Third_Lac - HF LD Night Second Third_Lac	-3.60606	0.582864	234.166	-6.1868	2.97009e-06
252	HF LD Day First Third_Lac - CON L5 Night Second Third_Lac	-3.64488	0.597743	350.858	-6.09774	3.11897e-06
847	HF LD Night Parturition - CON L100 Night Third Third_Lac	-4.21421	0.690306	315.608	-6.10485	3.30973e-06
623	HF L5 Day Parturition - CON L5 Day Third Third_Lac	-3.82181	0.626959	329.02	-6.09579	3.34426e-06
263	HF LD Day First Third_Lac - HF L100 Night Third Third_Lac	-3.72337	0.614423	367.034	-6.05995	3.70806e-06
34	CON L100 Day First Third_Lac - CON LD Night Second Third_Lac	-3.55691	0.586306	350.135	-6.06665	3.71866e-06
579	CON L5 Day Parturition - CON L5 Day Second Third_Lac	-3.76716	0.616092	249.644	-6.11461	4.04801e-06
642	CON LD Day Parturition - CON L5 Day Second Third_Lac	-3.90267	0.647124	347.724	-6.03079	4.56825e-06
461	CON LD Night First Third_Lac - CON LD Night Third Third_Lac	-3.63924	0.591668	194.02	-6.15082	4.68437e-06
1082	HF L100 Day Third Third_Lac - CON LD Night Third Third_Lac	-3.77169	0.624497	308.592	-6.03957	4.85137e-06
800	HF L5 Night Parturition - CON L5 Night Third Third_Lac	-3.99142	0.66305	338.449	-6.01979	4.97071e-06
355	CON L5 Night First Third_Lac - HF L5 Day Parturition	3.76598	0.626959	349.831	6.00674	5.1933e-06
686	HF LD Day Parturition - CON LD Day Third Third_Lac	-3.75573	0.627034	329.01	-5.98967	6.01605e-06
917	CON L5 Day Second Third_Lac - CON LD Night Third Third_Lac	-3.87341	0.648596	365.208	-5.972	6.07686e-06
777	CON L5 Night Parturition - HF LD Night Third Third_Lac	-4.73953	0.791454	301.71	-5.98838	6.55715e-06
590	CON L5 Day Parturition - HF L100 Day Third Third_Lac	-3.86888	0.647283	319.435	-5.97711	6.61585e-06
429	CON LD Night First Third_Lac - CON L5 Day Parturition	4.00133	0.67095	345.249	5.96367	6.65967e-06
925	HF L5 Day Second Third_Lac - CON LD Night Second Third_Lac	-3.562	0.597743	298.842	-5.95908	7.75646e-06
609	HF L5 Day Parturition - CON L100 Day Second Third_Lac	-3.56199	0.602251	345.733	-5.91445	8.71115e-06
519	CON L100 Day Parturition - HF L5 Night Second Third_Lac	-3.8755	0.657076	342.31	-5.8981	9.59972e-06
787	HF L5 Night Parturition - HF L100 Night Second Third_Lac	-3.54087	0.601704	346.026	-5.88475	1.02346e-05
223	CON LD Day First Third_Lac - HF L5 Night Third Third_Lac	-3.80333	0.648866	368.306	-5.86151	1.10763e-05
760	CON L5 Night Parturition - CON L100 Night Second Third_Lac	-4.57463	0.782862	313.395	-5.84347	1.38558e-05
781	HF L5 Night Parturition - HF L100 Day Second Third_Lac	-3.50337	0.601704	346.026	-5.82243	1.43397e-05
265	HF LD Day First Third_Lac - HF L5 Night Third Third_Lac	-3.69321	0.63535	367.67	-5.81288	1.44412e-05
611	HF L5 Day Parturition - CON L5 Day Second Third_Lac	-3.64265	0.626959	349.889	-5.81002	1.5203e-05
428	CON LD Night First Third_Lac - HF L100 Day Parturition	3.63672	0.626447	350.999	5.80532	1.55563e-05
816	CON LD Night Parturition - HF LD Night Second Third_Lac	-4.01289	0.690798	337.723	-5.80906	1.56948e-05
486	HF LD Night First Third_Lac - HF LD Night Second Third_Lac	-3.07424	0.525402	252.11	-5.85121	1.62402e-05
386	CON L5 Night First Third_Lac - CON LD Night Third Third_Lac	-3.75008	0.648596	365.729	-5.78184	1.71369e-05
291	CON L100 Night First Third_Lac - CON L100 Night Second Third_Lac	-2.92639	0.503035	252.11	-5.81747	1.93629e-05
813	CON LD Night Parturition - CON L5 Night Second Third_Lac	-4.0517	0.702794	341.367	-5.76514	1.96906e-05
624	HF L5 Day Parturition - HF L5 Day Third Third_Lac	-3.34709	0.55854	130.621	-5.99257	1.98258e-05
354	CON L5 Night First Third_Lac - CON L5 Day Parturition	3.89049	0.670537	254.895	5.80206	2.07544e-05
824	CON LD Night Parturition - HF L100 Night Third Third_Lac	-4.1302	0.717029	326.322	-5.76016	2.09128e-05
1043	CON LD Night Second Third_Lac - CON LD Day Third Third_Lac	3.605	0.611313	164.677	5.89715	2.15945e-05
792	HF L5 Night Parturition - CON L100 Day Third Third_Lac	-3.46544	0.602338	325.57	-5.75331	2.17241e-05
558	HF L100 Day Parturition - CON L5 Day Third Third_Lac	-3.58172	0.626447	329.563	-5.71752	2.60119e-05
433	CON LD Night First Third_Lac - CON L100 Night Parturition	3.8243	0.670137	346.007	5.70675	2.65929e-05
712	CON L100 Night Parturition - HF L100 Day Third Third_Lac	-3.69186	0.646914	319.282	-5.70688	2.81645e-05
577	CON L5 Day Parturition - CON L100 Day Second Third_Lac	-3.6865	0.6481	338.998	-5.68816	2.9757e-05
530	CON L100 Day Parturition - CON L5 Night Third Third_Lac	-4.00211	0.703498	332.668	-5.68887	3.00432e-05
655	CON LD Day Parturition - HF L5 Day Third Third_Lac	-3.60711	0.63402	324.656	-5.68926	3.05138e-05
1091	CON L5 Day Third Third_Lac - CON LD Night Third Third_Lac	-3.69424	0.648596	308.432	-5.69576	3.06439e-05
353	CON L5 Night First Third_Lac - HF L100 Day Parturition	3.52589	0.626447	350.999	5.6284	3.97741e-05
522	CON L100 Day Parturition - CON L100 Day Third Third_Lac	-3.47613	0.598932	145.062	-5.80388	4.08519e-05
713	CON L100 Night Parturition - CON L5 Day Third Third_Lac	-3.7693	0.670137	324.353	-5.62468	4.277e-05
933	HF L5 Day Second Third_Lac - CON L100 Night Third Third_Lac	-3.25955	0.58369	361.026	-5.58439	4.91568e-05
42	CON L100 Day First Third_Lac - CON L100 Night Third Third_Lac	-3.25447	0.570493	172.359	-5.70466	5.19925e-05
826	CON LD Night Parturition - HF L5 Night Third Third_Lac	-4.10004	0.73593	328.746	-5.57124	5.58706e-05
434	CON LD Night First Third_Lac - HF L100 Night Parturition	3.73195	0.670701	347.193	5.56426	5.59138e-05
1113	HF LD Day Third Third_Lac - HF LD Night Third Third_Lac	-3.2803	0.582864	213.791	-5.62791	5.96293e-05
211	CON LD Day First Third_Lac - HF L5 Night Second Third_Lac	-3.31315	0.597743	350.895	-5.54277	6.20642e-05
358	CON L5 Night First Third_Lac - CON L100 Night Parturition	3.71347	0.670137	346.007	5.54136	6.30618e-05
544	HF L100 Day Parturition - CON L100 Day Second Third_Lac	-3.32189	0.602062	346.61	-5.51753	7.12023e-05
81	HF L100 Day First Third_Lac - HF LD Night Second Third_Lac	-3.14571	0.571373	350.677	-5.50554	7.51861e-05
1102	CON LD Day Third Third_Lac - CON L100 Night Third Third_Lac	-3.30255	0.598427	307.038	-5.51872	7.65019e-05
1042	CON LD Night Second Third_Lac - HF L5 Day Third Third_Lac	3.28473	0.597743	357.422	5.49522	7.83841e-05
253	HF LD Day First Third_Lac - HF L5 Night Second Third_Lac	-3.20303	0.583296	351.041	-5.49126	8.08355e-05
517	CON L100 Day Parturition - HF L100 Night Second Third_Lac	-3.55157	0.646826	339.089	-5.49076	8.2744e-05
395	HF L5 Night First Third_Lac - HF LD Day Parturition	3.36237	0.613266	347.905	5.48271	8.48917e-05
318	HF L100 Night First Third_Lac - HF LD Day Parturition	3.29897	0.60197	345.709	5.4803	8.62665e-05
741	HF L100 Night Parturition - CON L5 Day Third Third_Lac	-3.67695	0.670701	326.566	-5.48225	8.84295e-05
170	HF L5 Day First Third_Lac - HF LD Night Second Third_Lac	-3.18333	0.583296	351.041	-5.4575	9.60188e-05
986	CON L100 Night Second Third_Lac - HF LD Day Third Third_Lac	3.1154	0.571332	357.712	5.45288	9.72493e-05
612	HF L5 Day Parturition - HF L5 Day Second Third_Lac	-3.06982	0.55854	247.69	-5.49614	0.000100347
278	CON L100 Night First Third_Lac - HF LD Day Parturition	3.27562	0.601868	345.748	5.44243	0.000104558
78	HF L100 Day First Third_Lac - CON L5 Night Second Third_Lac	-3.18453	0.585867	350.411	-5.43558	0.000107416
740	HF L100 Night Parturition - HF L100 Day Third Third_Lac	-3.59951	0.646539	162.149	-5.56735	0.000107713
546	HF L100 Day Parturition - CON L5 Day Second Third_Lac	-3.40256	0.626447	351.06	-5.43152	0.000109534
511	CON L100 Day Parturition - HF L100 Day Second Third_Lac	-3.51407	0.646826	339.089	-5.43278	0.000111023
308	CON L100 Night First Third_Lac - HF LD Night Third Third_Lac	-3.09129	0.571332	358.192	-5.41067	0.000120351
762	CON L5 Night Parturition - CON L5 Night Second Third_Lac	-4.12001	0.756803	251.159	-5.44397	0.00012833
359	CON L5 Night First Third_Lac - HF L100 Night Parturition	3.62112	0.670701	347.193	5.39901	0.000129848
699	CON L100 Night Parturition - CON L100 Day Second Third_Lac	-3.50947	0.645955	264.298	-5.433	0.000130418
957	CON LD Day Second Third_Lac - HF LD Night Third Third_Lac	-3.30932	0.614013	360.574	-5.38965	0.000133324
167	HF L5 Day First Third_Lac - CON L5 Night Second Third_Lac	-3.22215	0.597743	350.858	-5.39053	0.000134715
656	CON LD Day Parturition - CON LD Day Third Third_Lac	-3.28683	0.590055	131.557	-5.57039	0.000138583
178	HF L5 Day First Third_Lac - HF L100 Night Third Third_Lac	-3.30064	0.614423	367.034	-5.37194	0.000144388
348	HF L100 Night First Third_Lac - HF LD Night Third Third_Lac	-3.06794	0.571373	358.162	-5.36941	0.000148114
701	CON L100 Night Parturition - CON L5 Day Second Third_Lac	-3.59014	0.670137	346.106	-5.35732	0.000160255
16	CON L100 Day First Third_Lac - CON LD Day Parturition	3.33492	0.62362	342.442	5.34768	0.000169102
687	HF LD Day Parturition - HF LD Day Third Third_Lac	-3.08661	0.558489	130.699	-5.52671	0.000170171
852	HF LD Night Parturition - HF LD Night Third Third_Lac	-3.52284	0.641609	147.928	-5.49063	0.000171339
1072	CON L100 Day Third Third_Lac - CON LD Night Third Third_Lac	-3.33879	0.624098	308.396	-5.34979	0.000177591
89	HF L100 Day First Third_Lac - HF L100 Night Third Third_Lac	-3.26303	0.60251	189.131	-5.41572	0.000186898
222	CON LD Day First Third_Lac - CON L5 Night Third Third_Lac	-3.43977	0.648595	365.096	-5.30342	0.000203797
126	CON L5 Day First Third_Lac - HF LD Night Second Third_Lac	-3.16285	0.597743	350.895	-5.29132	0.000220695
896	HF L100 Day Second Third_Lac - CON LD Night Third Third_Lac	-3.30086	0.624497	363.873	-5.28563	0.00022292
963	HF LD Day Second Third_Lac - HF LD Night Second Third_Lac	-3.12121	0.582864	213.791	-5.35496	0.000223723
971	HF LD Day Second Third_Lac - HF L100 Night Third Third_Lac	-3.23852	0.614423	366.506	-5.27083	0.000238961
727	HF L100 Night Parturition - CON L100 Day Second Third_Lac	-3.41713	0.648101	341.172	-5.27252	0.000245555
960	HF LD Day Second Third_Lac - CON L5 Night Second Third_Lac	-3.16003	0.597743	298.842	-5.2866	0.000246446
592	CON L5 Day Parturition - HF L5 Day Third Third_Lac	-3.4716	0.658264	321.513	-5.27387	0.000251677
643	CON LD Day Parturition - HF L5 Day Second Third_Lac	-3.32983	0.63402	345.281	-5.25194	0.000269947
264	HF LD Day First Third_Lac - CON L5 Night Third Third_Lac	-3.32965	0.635237	364.558	-5.24158	0.000276601
1007	HF L100 Night Second Third_Lac - CON LD Night Third Third_Lac	-3.26336	0.624497	363.873	-5.22558	0.000299376
134	CON L5 Day First Third_Lac - HF L100 Night Third Third_Lac	-3.28016	0.62808	367.311	-5.22252	0.000302552
814	CON LD Night Parturition - HF L5 Night Second Third_Lac	-3.60986	0.690798	337.723	-5.22563	0.000310245
862	CON L100 Day Second Third_Lac - CON LD Night Second Third_Lac	-3.06983	0.586306	298.756	-5.23588	0.000314975
729	HF L100 Night Parturition - CON L5 Day Second Third_Lac	-3.49779	0.670701	347.288	-5.21512	0.00032205
483	HF LD Night First Third_Lac - CON L5 Night Second Third_Lac	-3.11306	0.597743	350.858	-5.20802	0.000331708
940	CON LD Day Second Third_Lac - CON L100 Night Second Third_Lac	-3.14442	0.602712	299.824	-5.21711	0.000344013
494	HF LD Night First Third_Lac - HF L100 Night Third Third_Lac	-3.19155	0.614423	367.034	-5.19439	0.000347093
123	CON L5 Day First Third_Lac - CON L5 Night Second Third_Lac	-3.20167	0.611313	234.166	-5.23736	0.000363866
331	HF L100 Night First Third_Lac - CON L100 Night Second Third_Lac	-2.90304	0.559842	350.106	-5.18546	0.000370368
91	HF L100 Day First Third_Lac - HF L5 Night Third Third_Lac	-3.23287	0.625089	366.761	-5.17184	0.000387276
425	HF L5 Night First Third_Lac - HF LD Night Third Third_Lac	-3.00455	0.583296	358.34	-5.15098	0.000432666
765	CON L5 Night Parturition - HF LD Night Second Third_Lac	-4.0812	0.791454	317.4	-5.15658	0.000445958
773	CON L5 Night Parturition - HF L100 Night Third Third_Lac	-4.19851	0.814605	309.144	-5.15404	0.000457385
15	CON L100 Day First Third_Lac - HF L5 Day Parturition	3.0749	0.602251	345.648	5.10568	0.000545806
209	CON LD Day First Third_Lac - HF L100 Night Second Third_Lac	-2.98922	0.585867	350.483	-5.10221	0.000551502
1095	HF L5 Day Third Third_Lac - CON L100 Night Third Third_Lac	-2.98228	0.58369	307.108	-5.10936	0.000566807
825	CON LD Night Parturition - CON L5 Night Third Third_Lac	-3.73647	0.735366	331.031	-5.08111	0.000624943
180	HF L5 Day First Third_Lac - HF L5 Night Third Third_Lac	-3.27048	0.634953	191.894	-5.15075	0.000625486
559	HF L100 Day Parturition - HF L5 Day Third Third_Lac	-3.107	0.612881	327.77	-5.06949	0.00066294
973	HF LD Day Second Third_Lac - HF L5 Night Third Third_Lac	-3.20836	0.63535	367.164	-5.04976	0.000693257
436	CON LD Night First Third_Lac - HF L5 Night Parturition	3.16499	0.627015	349.926	5.04771	0.000713811
251	HF LD Day First Third_Lac - HF L100 Night Second Third_Lac	-2.8791	0.571373	350.711	-5.03891	0.00074318
203	CON LD Day First Third_Lac - HF L100 Day Second Third_Lac	-2.95172	0.585867	350.483	-5.03821	0.00074585
793	HF L5 Night Parturition - HF L100 Day Third Third_Lac	-3.03254	0.601704	325.967	-5.03992	0.000763075
136	CON L5 Day First Third_Lac - HF L5 Night Third Third_Lac	-3.25	0.648866	368.306	-5.00874	0.000839346
775	CON L5 Night Parturition - HF L5 Night Third Third_Lac	-4.16835	0.830751	312.648	-5.01757	0.000862298
714	CON L100 Night Parturition - HF L5 Day Third Third_Lac	-3.29458	0.657182	321.603	-5.01319	0.000869041
496	HF LD Night First Third_Lac - HF L5 Night Third Third_Lac	-3.16139	0.63535	367.67	-4.97583	0.000978923
245	HF LD Day First Third_Lac - HF L100 Day Second Third_Lac	-2.8416	0.571373	350.711	-4.97328	0.00100852
214	CON LD Day First Third_Lac - CON L100 Day Third Third_Lac	-2.91378	0.586306	356.966	-4.96973	0.00101824
408	HF L5 Night First Third_Lac - CON L100 Night Second Third_Lac	-2.83965	0.571332	350.738	-4.97022	0.00102284
449	CON LD Night First Third_Lac - CON LD Night Second Third_Lac	-2.755	0.551047	252.11	-4.99958	0.00103977
794	HF L5 Night Parturition - CON L5 Day Third Third_Lac	-3.10999	0.627015	329.349	-4.95999	0.00109921
835	HF LD Night Parturition - CON L100 Night Second Third_Lac	-3.35794	0.679852	332.093	-4.93922	0.00120474
14	CON L100 Day First Third_Lac - CON L5 Day Parturition	3.19942	0.6481	338.888	4.93661	0.00120957
1040	CON LD Night Second Third_Lac - HF L100 Day Third Third_Lac	2.88745	0.585867	356.74	4.9285	0.00123114
256	HF LD Day First Third_Lac - CON L100 Day Third Third_Lac	-2.80366	0.571332	357.785	-4.90724	0.00135524
905	CON L5 Day Second Third_Lac - CON LD Night Second Third_Lac	-2.98917	0.611766	298.848	-4.88613	0.00159802
361	CON L5 Night First Third_Lac - HF L5 Night Parturition	3.05415	0.627015	349.926	4.87095	0.0016103
742	HF L100 Night Parturition - HF L5 Day Third Third_Lac	-3.20223	0.65808	324.092	-4.86601	0.00169332
580	CON L5 Day Parturition - HF L5 Day Second Third_Lac	-3.19433	0.658264	342.246	-4.85265	0.00176222
812	CON LD Night Parturition - HF L100 Night Second Third_Lac	-3.28592	0.68004	334.445	-4.83196	0.00194887
625	HF L5 Day Parturition - CON LD Day Third Third_Lac	-3.02681	0.626959	329.02	-4.82777	0.00199718
79	HF L100 Day First Third_Lac - HF L5 Night Second Third_Lac	-2.74268	0.571373	350.677	-4.80017	0.00220832
870	CON L100 Day Second Third_Lac - CON L100 Night Third Third_Lac	-2.76738	0.570493	171.684	-4.85086	0.0024817
806	CON LD Night Parturition - HF L100 Day Second Third_Lac	-3.24842	0.68004	334.445	-4.77681	0.00248722
674	HF LD Day Parturition - CON LD Day Second Third_Lac	-3.0576	0.642555	354.3	-4.75849	0.00264536
774	CON L5 Night Parturition - CON L5 Night Third Third_Lac	-3.80478	0.788803	182.988	-4.82349	0.00267578
510	CON L100 Day Parturition - CON L100 Day Second Third_Lac	-2.86085	0.598932	249.949	-4.77659	0.00278493
427	CON LD Night First Third_Lac - CON L100 Day Parturition	3.17568	0.67004	345.583	4.73954	0.00289691
168	HF L5 Day First Third_Lac - HF L5 Night Second Third_Lac	-2.7803	0.582864	234.166	-4.77007	0.002948
780	HF L5 Night Parturition - CON L100 Day Second Third_Lac	-2.85016	0.602338	345.879	-4.73183	0.00299509
13	CON L100 Day First Third_Lac - HF L100 Day Parturition	2.83481	0.602062	346.525	4.7085	0.00331234
71	HF L100 Day First Third_Lac - HF L100 Day Second Third_Lac	-2.38125	0.503035	252.11	-4.73377	0.00333059
817	CON LD Night Parturition - CON L100 Day Third Third_Lac	-3.21049	0.681404	315.416	-4.71158	0.00336854
523	CON L100 Day Parturition - HF L100 Day Third Third_Lac	-3.04323	0.646826	318.396	-4.70487	0.00345627
593	CON L5 Day Parturition - CON LD Day Third Third_Lac	-3.15133	0.67095	324.068	-4.69681	0.00355752
374	CON L5 Night First Third_Lac - CON LD Night Second Third_Lac	-2.86583	0.611766	351.041	-4.68453	0.00365925
782	HF L5 Night Parturition - CON L5 Day Second Third_Lac	-2.93082	0.627015	349.983	-4.67425	0.00382799
18	CON L100 Day First Third_Lac - CON L100 Night Parturition	3.02239	0.645955	264.224	4.67895	0.00412104
524	CON L100 Day Parturition - CON L5 Day Third Third_Lac	-3.12068	0.67004	323.54	-4.65745	0.00421103
961	HF LD Day Second Third_Lac - HF L5 Night Second Third_Lac	-2.71818	0.583296	298.848	-4.66004	0.00427242
763	CON L5 Night Parturition - HF L5 Night Second Third_Lac	-3.67817	0.791454	317.4	-4.64735	0.00442152
1036	HF L5 Night Second Third_Lac - CON LD Night Third Third_Lac	-2.93942	0.635241	364.635	-4.62726	0.0046252
124	CON L5 Day First Third_Lac - HF L5 Night Second Third_Lac	-2.75982	0.597743	350.895	-4.61707	0.00488008
547	HF L100 Day Parturition - HF L5 Day Second Third_Lac	-2.82972	0.612881	349.003	-4.61708	0.00488709
675	HF LD Day Parturition - HF LD Day Second Third_Lac	-2.58737	0.558489	247.837	-4.6328	0.00511685
90	HF L100 Day First Third_Lac - CON L5 Night Third Third_Lac	-2.8693	0.624502	363.867	-4.59454	0.00531468
1041	CON LD Night Second Third_Lac - CON L5 Day Third Third_Lac	2.81	0.611766	357.841	4.59326	0.00536678
702	CON L100 Night Parturition - HF L5 Day Second Third_Lac	-3.0173	0.657182	342.798	-4.59128	0.00547456
484	HF LD Night First Third_Lac - HF L5 Night Second Third_Lac	-2.67121	0.583296	351.041	-4.57952	0.00571412
179	HF L5 Day First Third_Lac - CON L5 Night Third Third_Lac	-2.90692	0.635237	364.558	-4.57611	0.00573944
352	CON L5 Night First Third_Lac - CON L100 Day Parturition	3.06485	0.67004	345.583	4.57413	0.00586867
394	HF L5 Night First Third_Lac - CON LD Day Parturition	2.89347	0.63402	345.203	4.56369	0.00613122
317	HF L100 Night First Third_Lac - CON LD Day Parturition	2.83008	0.622442	342.863	4.54674	0.00658959
344	HF L100 Night First Third_Lac - HF L100 Night Third Third_Lac	-2.52691	0.551945	199.516	-4.5782	0.00696929
19	CON L100 Day First Third_Lac - HF L100 Night Parturition	2.93004	0.648101	341.064	4.52097	0.00733761
1078	HF L100 Day Third Third_Lac - CON L100 Night Third Third_Lac	-2.585	0.572663	307.01	-4.514	0.00776373
277	CON L100 Night First Third_Lac - CON LD Day Parturition	2.80673	0.62362	342.442	4.5007	0.00796401
913	CON L5 Day Second Third_Lac - CON L100 Night Third Third_Lac	-2.68672	0.598427	360.408	-4.48964	0.00822959
47	CON L100 Day First Third_Lac - HF LD Night Third Third_Lac	-2.56309	0.571332	358.192	-4.48618	0.00835856
972	HF LD Day Second Third_Lac - CON L5 Night Third Third_Lac	-2.8448	0.635237	364.069	-4.47832	0.00859766
1017	CON L5 Night Second Third_Lac - HF LD Day Third Third_Lac	2.66079	0.597743	357.422	4.45139	0.00962868
1109	HF LD Day Third Third_Lac - HF L100 Night Third Third_Lac	-2.73928	0.614423	308.82	-4.4583	0.00970319
437	CON LD Night First Third_Lac - CON LD Night Parturition	2.91004	0.650626	251.859	4.47267	0.00971541
560	HF L100 Day Parturition - CON LD Day Third Third_Lac	-2.78672	0.626447	329.563	-4.44846	0.00992952
730	HF L100 Night Parturition - HF L5 Day Second Third_Lac	-2.92496	0.65808	344.19	-4.44468	0.00997788
840	HF LD Night Parturition - HF LD Night Second Third_Lac	-2.86451	0.641609	249.776	-4.46457	0.0100572
1056	HF LD Night Second Third_Lac - HF LD Day Third Third_Lac	2.62197	0.582864	164.677	4.49843	0.0103492
715	CON L100 Night Parturition - CON LD Day Third Third_Lac	-2.9743	0.670137	324.353	-4.43835	0.0103789
495	HF LD Night First Third_Lac - CON L5 Night Third Third_Lac	-2.79783	0.635237	364.558	-4.40438	0.0115722
938	HF L5 Day Second Third_Lac - HF LD Night Third Third_Lac	-2.56818	0.583296	357.841	-4.40288	0.0116873
135	CON L5 Day First Third_Lac - CON L5 Night Third Third_Lac	-2.88644	0.648167	183.413	-4.45322	0.011731
512	CON L100 Day Parturition - CON L5 Day Second Third_Lac	-2.94151	0.67004	345.683	-4.39006	0.0123873
1107	CON LD Day Third Third_Lac - HF LD Night Third Third_Lac	-2.61118	0.597743	306.116	-4.36841	0.0138579
77	HF L100 Day First Third_Lac - HF L100 Night Second Third_Lac	-2.41875	0.55805	234.166	-4.33429	0.0169225
945	CON LD Day Second Third_Lac - HF LD Night Second Third_Lac	-2.65098	0.614013	299.846	-4.31747	0.0169376
953	CON LD Day Second Third_Lac - HF L100 Night Third Third_Lac	-2.76829	0.643647	369.365	-4.30095	0.0172939
166	HF L5 Day First Third_Lac - HF L100 Night Second Third_Lac	-2.45637	0.571373	350.711	-4.29907	0.0175889
743	HF L100 Night Parturition - CON LD Day Third Third_Lac	-2.88195	0.670701	326.566	-4.29693	0.0179846
382	CON L5 Night First Third_Lac - CON L100 Night Third Third_Lac	-2.56339	0.598427	360.947	-4.28354	0.0185637
761	CON L5 Night Parturition - HF L100 Night Second Third_Lac	-3.35423	0.782514	313.438	-4.28648	0.01887
468	HF LD Night First Third_Lac - HF LD Day Parturition	2.63433	0.612856	245.061	4.29846	0.0191102
942	CON LD Day Second Third_Lac - CON L5 Night Second Third_Lac	-2.6898	0.627734	299.816	-4.28493	0.0191605
393	HF L5 Night First Third_Lac - HF L5 Day Parturition	2.63345	0.612902	245.031	4.29669	0.019237
30	CON L100 Day First Third_Lac - CON L100 Night Second Third_Lac	-2.39819	0.55805	234.166	-4.29746	0.0194155
316	HF L100 Night First Third_Lac - HF L5 Day Parturition	2.57006	0.601661	345.794	4.27161	0.0195789
296	CON L100 Night First Third_Lac - HF LD Night Second Third_Lac	-2.43296	0.571332	350.704	-4.2584	0.0205284
1111	HF LD Day Third Third_Lac - HF L5 Night Third Third_Lac	-2.70912	0.63535	308.685	-4.26398	0.020603
63	HF L100 Day First Third_Lac - HF LD Day Parturition	2.56286	0.60197	345.709	4.25746	0.0206548
188	CON LD Day First Third_Lac - CON LD Night First Third_Lac	-2.61333	0.611313	213.791	-4.27495	0.0216318
644	CON LD Day Parturition - CON LD Day Second Third_Lac	-2.5887	0.607905	256.723	-4.2584	0.0219121
215	CON LD Day First Third_Lac - HF L100 Day Third Third_Lac	-2.48089	0.585867	357.271	-4.23455	0.0223786
160	HF L5 Day First Third_Lac - HF L100 Day Second Third_Lac	-2.41887	0.571373	350.711	-4.23344	0.022545
755	CON L5 Night Parturition - HF L100 Day Second Third_Lac	-3.31673	0.782514	313.438	-4.23856	0.0225842
795	HF L5 Night Parturition - HF L5 Day Third Third_Lac	-2.63526	0.612967	142.164	-4.29919	0.0228173
304	CON L100 Night First Third_Lac - HF L100 Night Third Third_Lac	-2.55027	0.603287	366.031	-4.22729	0.0229003
276	CON L100 Night First Third_Lac - HF L5 Day Parturition	2.54671	0.602251	345.648	4.22865	0.0230104
336	HF L100 Night First Third_Lac - HF LD Night Second Third_Lac	-2.4096	0.571373	350.677	-4.21722	0.0239498
293	CON L100 Night First Third_Lac - CON L5 Night Second Third_Lac	-2.47177	0.586306	350.135	-4.21584	0.0240789
921	HF L5 Day Second Third_Lac - CON L100 Night Second Third_Lac	-2.40328	0.571332	298.798	-4.20646	0.0256624
392	HF L5 Night First Third_Lac - CON L5 Day Parturition	2.75796	0.658264	342.142	4.18975	0.026618
1039	CON LD Night Second Third_Lac - CON L100 Day Third Third_Lac	2.45455	0.586306	356.437	4.18647	0.0267585
82	HF L100 Day First Third_Lac - CON L100 Day Third Third_Lac	-2.34331	0.559842	357.304	-4.18567	0.0268265
1087	CON L5 Day Third Third_Lac - CON L100 Night Third Third_Lac	-2.50755	0.598427	307.038	-4.19024	0.0270872
216	CON LD Day First Third_Lac - CON L5 Day Third Third_Lac	-2.55833	0.611766	358.34	-4.18188	0.0271893
959	HF LD Day Second Third_Lac - HF L100 Night Second Third_Lac	-2.39425	0.571373	298.791	-4.19035	0.0272164
766	CON L5 Night Parturition - CON L100 Day Third Third_Lac	-3.2788	0.782862	298.626	-4.18822	0.0274309
230	HF LD Day First Third_Lac - CON LD Night First Third_Lac	-2.50321	0.597743	299.412	-4.18777	0.0274614
333	HF L100 Night First Third_Lac - CON L5 Night Second Third_Lac	-2.44842	0.585867	350.411	-4.17914	0.0275643
985	CON L100 Night Second Third_Lac - CON LD Day Third Third_Lac	2.44628	0.586306	357.355	4.17237	0.0281661
171	HF L5 Day First Third_Lac - CON L100 Day Third Third_Lac	-2.38093	0.571332	357.785	-4.16734	0.0286826
315	HF L100 Night First Third_Lac - CON L5 Day Parturition	2.69457	0.647283	339.296	4.1629	0.0294003
848	HF LD Night Parturition - HF L100 Night Third Third_Lac	-2.98182	0.716285	323.1	-4.16289	0.0296435
122	CON L5 Day First Third_Lac - HF L100 Night Second Third_Lac	-2.43589	0.585867	350.483	-4.15774	0.029799
257	HF LD Day First Third_Lac - HF L100 Day Third Third_Lac	-2.37076	0.571373	357.756	-4.14924	0.0306335
279	CON L100 Night First Third_Lac - CON L100 Night Parturition	2.4942	0.599068	250.747	4.16346	0.0310628
423	HF L5 Night First Third_Lac - HF L5 Night Third Third_Lac	-2.43336	0.582652	201.858	-4.17636	0.0312525
837	HF LD Night Parturition - CON L5 Night Second Third_Lac	-2.90332	0.702032	339.733	-4.1356	0.0324391
955	CON LD Day Second Third_Lac - HF L5 Night Third Third_Lac	-2.73813	0.663725	370.636	-4.1254	0.0332105
657	CON LD Day Parturition - HF LD Day Third Third_Lac	-2.61771	0.63402	324.656	-4.12875	0.0334874
275	CON L100 Night First Third_Lac - CON L5 Day Parturition	2.67122	0.6481	338.888	4.12162	0.0341179
884	HF L100 Day Second Third_Lac - CON LD Night Second Third_Lac	-2.41661	0.585867	298.826	-4.12485	0.0344338
879	HF L100 Day Second Third_Lac - HF LD Day Second Third_Lac	2.35675	0.571373	298.791	4.12471	0.034451
152	HF L5 Day First Third_Lac - HF LD Day Parturition	2.52524	0.613266	347.905	4.11769	0.0344603
1124	CON L5 Night Third Third_Lac - CON LD Night Third Third_Lac	-2.81281	0.683211	309.656	-4.11704	0.035185
482	HF LD Night First Third_Lac - HF L100 Night Second Third_Lac	-2.34728	0.571373	350.711	-4.10814	0.0356111
457	CON LD Night First Third_Lac - CON L100 Night Third Third_Lac	-2.45255	0.598427	360.947	-4.09833	0.0367211
258	HF LD Day First Third_Lac - CON L5 Day Third Third_Lac	-2.44821	0.597743	358.385	-4.09576	0.0370952
116	CON L5 Day First Third_Lac - HF L100 Day Second Third_Lac	-2.39839	0.585867	350.483	-4.09374	0.0374815
186	CON LD Day First Third_Lac - CON L5 Night First Third_Lac	-2.5025	0.611766	299.418	-4.09062	0.0388307
818	CON LD Night Parturition - HF L100 Day Third Third_Lac	-2.77759	0.68004	315.799	-4.08445	0.0393384
108	CON L5 Day First Third_Lac - HF LD Day Parturition	2.54573	0.627034	349.805	4.05995	0.0422141
964	HF LD Day Second Third_Lac - CON L100 Day Third Third_Lac	-2.31881	0.571332	357.271	-4.05861	0.0422896
819	CON LD Night Parturition - CON L5 Day Third Third_Lac	-2.85504	0.702794	321.146	-4.06241	0.0423702
995	HF L100 Night Second Third_Lac - CON LD Night Second Third_Lac	-2.37911	0.585867	298.826	-4.06084	0.0430762
476	HF LD Night First Third_Lac - HF L100 Day Second Third_Lac	-2.30978	0.571373	350.711	-4.04251	0.0448336
306	CON L100 Night First Third_Lac - HF L5 Night Third Third_Lac	-2.52011	0.623755	366.613	-4.04022	0.0449287
320	HF L100 Night First Third_Lac - HF L100 Night Parturition	2.4252	0.599698	253.148	4.04404	0.0469163
127	CON L5 Day First Third_Lac - CON L100 Day Third Third_Lac	-2.36045	0.586306	356.966	-4.02597	0.0473551
525	CON L100 Day Parturition - HF L5 Day Third Third_Lac	-2.64595	0.657076	320.75	-4.02686	0.0478969
413	HF L5 Night First Third_Lac - HF LD Night Second Third_Lac	-2.34621	0.583296	351.041	-4.02234	0.0480532
850	HF LD Night Parturition - HF L5 Night Third Third_Lac	-2.95166	0.734473	325.78	-4.01875	0.0491349
421	HF L5 Night First Third_Lac - HF L100 Night Third Third_Lac	-2.46352	0.614423	367.034	-4.00949	0.0499334
