# Supplementary material for: Constant light and high fat diet alter daily patterns of activity, feed intake and fecal corticosterone levels in pregnant and lactating female ICR mice
Source: PLoS One. 2024 Nov 20;19(11):e0312419. doi: 10.1371/journal.pone.0312419 (PMC11578523; doi:10.1371/journal.pone.0312419)
Supplement: S2 File — (XLSX) [file pone.0312419.s002.xlsx]

## Sheet: Behavior_Lactation
Mouse	Diet	Light	Day	Phase (dark/light)	Time	Behavior_Per (%)	X1	X2	X3	X4	X5	X6
505	CON	LD	1	D	1750	100	-0.991445	-0.130527	0.258821	-0.965925	0.923878	0.382686
505	CON	LD	1	D	1850	50	-0.991445	0.130525	-0.258817	-0.965926	0.923881	-0.382681
505	CON	LD	1	D	1950	83.3333	-0.92388	0.382682	-0.707105	-0.707108	0.382686	-0.923878
505	CON	LD	1	D	2050	33.3333	-0.793354	0.608761	-0.965925	-0.258821	-0.38268	-0.923881
505	CON	LD	1	D	2150	83.3333	-0.608762	0.793353	-0.965926	0.258817	-0.923878	-0.382687
505	CON	LD	1	D	2250	83.3333	-0.382685	0.923879	-0.707109	0.707105	-0.923881	0.38268
505	CON	LD	1	D	2350	0	-0.130527	0.991445	-0.258822	0.965925	-0.382687	0.923878
505	CON	LD	1	D	150	100	0.382683	0.92388	0.707107	0.707107	0.923879	0.382684
505	CON	LD	1	D	250	0	0.608761	0.793353	0.965926	0.258819	0.92388	-0.382683
505	CON	LD	1	D	350	100	0.793353	0.608762	0.965926	-0.258819	0.382684	-0.923879
505	CON	LD	1	D	450	83.3333	0.923879	0.382684	0.707107	-0.707106	-0.382683	-0.92388
505	CON	LD	1	L	550	83.3333	0.991445	0.130526	0.25882	-0.965926	-0.923879	-0.382684
505	CON	LD	1	L	650	100	0.991445	-0.130526	-0.258818	-0.965926	-0.92388	0.382682
505	CON	LD	1	L	750	83.3333	0.92388	-0.382683	-0.707106	-0.707107	-0.382685	0.923879
505	CON	LD	1	L	850	100	0.793354	-0.608761	-0.965926	-0.25882	0.382682	0.92388
505	CON	LD	1	L	950	100	0.608762	-0.793353	-0.965926	0.258818	0.923879	0.382685
505	CON	LD	1	L	1050	83.3333	0.382684	-0.923879	-0.707108	0.707106	0.92388	-0.382682
505	CON	LD	1	L	1150	100	0.130527	-0.991445	-0.25882	0.965926	0.382685	-0.923879
505	CON	LD	1	L	1250	83.3333	-0.130526	-0.991445	0.258818	0.965926	-0.382682	-0.92388
505	CON	LD	1	L	1350	83.3333	-0.382683	-0.92388	0.707106	0.707108	-0.923879	-0.382685
505	CON	LD	1	L	1450	100	-0.608761	-0.793354	0.965925	0.258821	-0.92388	0.382681
505	CON	LD	1	L	1550	100	-0.793353	-0.608762	0.965926	-0.258817	-0.382686	0.923879
505	CON	LD	1	L	1650	66.6667	-0.923879	-0.382684	0.707108	-0.707106	0.382681	0.923881
505	CON	LD	2	D	1750	33.3333	-0.991445	-0.130527	0.258821	-0.965925	0.923878	0.382686
505	CON	LD	2	D	1850	100	-0.991445	0.130525	-0.258817	-0.965926	0.923881	-0.382681
505	CON	LD	2	D	1950	50	-0.92388	0.382682	-0.707105	-0.707108	0.382686	-0.923878
505	CON	LD	2	D	2050	0	-0.793354	0.608761	-0.965925	-0.258821	-0.38268	-0.923881
505	CON	LD	2	D	2150	33.3333	-0.608762	0.793353	-0.965926	0.258817	-0.923878	-0.382687
505	CON	LD	2	D	2250	83.3333	-0.608762	0.793353	-0.965926	0.258817	-0.923878	-0.382687
505	CON	LD	2	D	2350	33.3333	-0.130527	0.991445	-0.258822	0.965925	-0.382687	0.923878
505	CON	LD	2	D	2450	33.3333	0.130525	0.991445	0.258816	0.965927	0.38268	0.923881
505	CON	LD	2	D	2450	0	0.130525	0.991445	0.258816	0.965927	0.38268	0.923881
505	CON	LD	2	D	150	16.6667	0.382683	0.92388	0.707107	0.707107	0.923879	0.382684
505	CON	LD	2	D	250	66.6667	0.608761	0.793353	0.965926	0.258819	0.92388	-0.382683
505	CON	LD	2	D	350	100	0.793353	0.608762	0.965926	-0.258819	0.382684	-0.923879
505	CON	LD	2	D	450	50	0.923879	0.382684	0.707107	-0.707106	-0.382683	-0.92388
505	CON	LD	2	L	550	50	0.991445	0.130526	0.25882	-0.965926	-0.923879	-0.382684
505	CON	LD	2	L	650	83.3333	0.991445	-0.130526	-0.258818	-0.965926	-0.92388	0.382682
505	CON	LD	2	L	750	100	0.92388	-0.382683	-0.707106	-0.707107	-0.382685	0.923879
505	CON	LD	2	L	850	100	0.793354	-0.608761	-0.965926	-0.25882	0.382682	0.92388
505	CON	LD	2	L	950	100	0.608762	-0.793353	-0.965926	0.258818	0.923879	0.382685
505	CON	LD	2	L	1050	100	0.382684	-0.923879	-0.707108	0.707106	0.92388	-0.382682
505	CON	LD	2	L	1150	66.6667	0.130527	-0.991445	-0.25882	0.965926	0.382685	-0.923879
505	CON	LD	2	L	1250	100	-0.130526	-0.991445	0.258818	0.965926	-0.382682	-0.92388
505	CON	LD	2	L	1350	100	-0.382683	-0.92388	0.707106	0.707108	-0.923879	-0.382685
505	CON	LD	2	L	1450	100	-0.608761	-0.793354	0.965925	0.258821	-0.92388	0.382681
505	CON	LD	2	L	1550	33.3333	-0.793353	-0.608762	0.965926	-0.258817	-0.382686	0.923879
505	CON	LD	2	L	1650	.	-0.923879	-0.382684	0.707108	-0.707106	0.382681	0.923881
513	CON	LD	1	D	1750	100	-0.991445	-0.130527	0.258821	-0.965925	0.923878	0.382686
513	CON	LD	1	D	1850	100	-0.991445	0.130525	-0.258817	-0.965926	0.923881	-0.382681
513	CON	LD	1	D	1950	100	-0.92388	0.382682	-0.707105	-0.707108	0.382686	-0.923878
513	CON	LD	1	D	2050	100	-0.793354	0.608761	-0.965925	-0.258821	-0.38268	-0.923881
513	CON	LD	1	D	2150	66.6667	-0.608762	0.793353	-0.965926	0.258817	-0.923878	-0.382687
513	CON	LD	1	D	2250	100	-0.382685	0.923879	-0.707109	0.707105	-0.923881	0.38268
513	CON	LD	1	D	2350	83.3333	-0.130527	0.991445	-0.258822	0.965925	-0.382687	0.923878
513	CON	LD	1	D	150	100	0.382683	0.92388	0.707107	0.707107	0.923879	0.382684
513	CON	LD	1	D	250	100	0.608761	0.793353	0.965926	0.258819	0.92388	-0.382683
513	CON	LD	1	D	350	83.3333	0.793353	0.608762	0.965926	-0.258819	0.382684	-0.923879
513	CON	LD	1	D	450	66.6667	0.923879	0.382684	0.707107	-0.707106	-0.382683	-0.92388
513	CON	LD	1	L	550	0	0.991445	0.130526	0.25882	-0.965926	-0.923879	-0.382684
513	CON	LD	1	L	650	50	0.991445	-0.130526	-0.258818	-0.965926	-0.92388	0.382682
513	CON	LD	1	L	750	100	0.92388	-0.382683	-0.707106	-0.707107	-0.382685	0.923879
513	CON	LD	1	L	850	66.6667	0.793354	-0.608761	-0.965926	-0.25882	0.382682	0.92388
513	CON	LD	1	L	950	100	0.608762	-0.793353	-0.965926	0.258818	0.923879	0.382685
513	CON	LD	1	L	1050	83.3333	0.382684	-0.923879	-0.707108	0.707106	0.92388	-0.382682
513	CON	LD	1	L	1150	100	0.130527	-0.991445	-0.25882	0.965926	0.382685	-0.923879
513	CON	LD	1	L	1250	100	-0.130526	-0.991445	0.258818	0.965926	-0.382682	-0.92388
513	CON	LD	1	L	1350	100	-0.382683	-0.92388	0.707106	0.707108	-0.923879	-0.382685
513	CON	LD	1	L	1450	83.3333	-0.608761	-0.793354	0.965925	0.258821	-0.92388	0.382681
513	CON	LD	1	L	1550	50	-0.793353	-0.608762	0.965926	-0.258817	-0.382686	0.923879
513	CON	LD	1	L	1650	100	-0.923879	-0.382684	0.707108	-0.707106	0.382681	0.923881
513	CON	LD	2	D	1750	100	-0.991445	-0.130527	0.258821	-0.965925	0.923878	0.382686
513	CON	LD	2	D	1850	100	-0.991445	0.130525	-0.258817	-0.965926	0.923881	-0.382681
513	CON	LD	2	D	1950	83.3333	-0.92388	0.382682	-0.707105	-0.707108	0.382686	-0.923878
513	CON	LD	2	D	2050	16.6667	-0.793354	0.608761	-0.965925	-0.258821	-0.38268	-0.923881
513	CON	LD	2	D	2150	16.6667	-0.608762	0.793353	-0.965926	0.258817	-0.923878	-0.382687
513	CON	LD	2	D	2250	33.3333	-0.608762	0.793353	-0.965926	0.258817	-0.923878	-0.382687
513	CON	LD	2	D	2350	100	-0.130527	0.991445	-0.258822	0.965925	-0.382687	0.923878
513	CON	LD	2	D	2450	66.6667	0.130525	0.991445	0.258816	0.965927	0.38268	0.923881
513	CON	LD	2	D	150	100	0.382683	0.92388	0.707107	0.707107	0.923879	0.382684
513	CON	LD	2	D	250	100	0.608761	0.793353	0.965926	0.258819	0.92388	-0.382683
513	CON	LD	2	D	350	100	0.793353	0.608762	0.965926	-0.258819	0.382684	-0.923879
513	CON	LD	2	D	450	83.3333	0.923879	0.382684	0.707107	-0.707106	-0.382683	-0.92388
513	CON	LD	2	L	550	0	0.991445	0.130526	0.25882	-0.965926	-0.923879	-0.382684
513	CON	LD	2	L	650	100	0.991445	-0.130526	-0.258818	-0.965926	-0.92388	0.382682
513	CON	LD	2	L	750	100	0.92388	-0.382683	-0.707106	-0.707107	-0.382685	0.923879
513	CON	LD	2	L	850	100	0.793354	-0.608761	-0.965926	-0.25882	0.382682	0.92388
513	CON	LD	2	L	950	66.6667	0.608762	-0.793353	-0.965926	0.258818	0.923879	0.382685
513	CON	LD	2	L	1050	100	0.382684	-0.923879	-0.707108	0.707106	0.92388	-0.382682
513	CON	LD	2	L	1150	100	0.130527	-0.991445	-0.25882	0.965926	0.382685	-0.923879
513	CON	LD	2	L	1250	100	-0.130526	-0.991445	0.258818	0.965926	-0.382682	-0.92388
513	CON	LD	2	L	1350	100	-0.382683	-0.92388	0.707106	0.707108	-0.923879	-0.382685
513	CON	LD	2	L	1450	100	-0.608761	-0.793354	0.965925	0.258821	-0.92388	0.382681
513	CON	LD	2	L	1550	83.3333	-0.793353	-0.608762	0.965926	-0.258817	-0.382686	0.923879
513	CON	LD	2	L	1650	33.3333	-0.923879	-0.382684	0.707108	-0.707106	0.382681	0.923881
513	CON	LD	2	D	2450	100	0.130525	0.991445	0.258816	0.965927	0.38268	0.923881
514	HF	L100	1	D	1750	100	-0.991445	-0.130527	0.258821	-0.965925	0.923878	0.382686
514	HF	L100	1	D	1850	100	-0.991445	0.130525	-0.258817	-0.965926	0.923881	-0.382681
514	HF	L100	1	D	1950	50	-0.92388	0.382682	-0.707105	-0.707108	0.382686	-0.923878
514	HF	L100	1	D	2050	100	-0.793354	0.608761	-0.965925	-0.258821	-0.38268	-0.923881
514	HF	L100	1	D	2150	100	-0.608762	0.793353	-0.965926	0.258817	-0.923878	-0.382687
514	HF	L100	1	D	2250	83.3333	-0.382685	0.923879	-0.707109	0.707105	-0.923881	0.38268
514	HF	L100	1	D	2350	83.3333	-0.130527	0.991445	-0.258822	0.965925	-0.382687	0.923878
514	HF	L100	1	D	150	83.3333	0.382683	0.92388	0.707107	0.707107	0.923879	0.382684
514	HF	L100	1	D	250	33.3333	0.608761	0.793353	0.965926	0.258819	0.92388	-0.382683
514	HF	L100	1	D	350	66.6667	0.793353	0.608762	0.965926	-0.258819	0.382684	-0.923879
514	HF	L100	1	D	450	100	0.923879	0.382684	0.707107	-0.707106	-0.382683	-0.92388
514	HF	L100	1	L	550	83.3333	0.991445	0.130526	0.25882	-0.965926	-0.923879	-0.382684
514	HF	L100	1	L	650	100	0.991445	-0.130526	-0.258818	-0.965926	-0.92388	0.382682
514	HF	L100	1	L	750	83.3333	0.92388	-0.382683	-0.707106	-0.707107	-0.382685	0.923879
514	HF	L100	1	L	850	83.3333	0.793354	-0.608761	-0.965926	-0.25882	0.382682	0.92388
514	HF	L100	1	L	950	100	0.608762	-0.793353	-0.965926	0.258818	0.923879	0.382685
514	HF	L100	1	L	1050	66.6667	0.382684	-0.923879	-0.707108	0.707106	0.92388	-0.382682
514	HF	L100	1	L	1150	100	0.130527	-0.991445	-0.25882	0.965926	0.382685	-0.923879
514	HF	L100	1	L	1250	100	-0.130526	-0.991445	0.258818	0.965926	-0.382682	-0.92388
514	HF	L100	1	L	1350	100	-0.382683	-0.92388	0.707106	0.707108	-0.923879	-0.382685
514	HF	L100	1	L	1450	83.3333	-0.608761	-0.793354	0.965925	0.258821	-0.92388	0.382681
514	HF	L100	1	L	1550	50	-0.793353	-0.608762	0.965926	-0.258817	-0.382686	0.923879
514	HF	L100	1	L	1650	100	-0.923879	-0.382684	0.707108	-0.707106	0.382681	0.923881
514	HF	L100	2	D	1750	66.6667	-0.991445	-0.130527	0.258821	-0.965925	0.923878	0.382686
514	HF	L100	2	D	1850	100	-0.991445	0.130525	-0.258817	-0.965926	0.923881	-0.382681
514	HF	L100	2	D	1950	83.3333	-0.92388	0.382682	-0.707105	-0.707108	0.382686	-0.923878
514	HF	L100	2	D	2050	83.3333	-0.793354	0.608761	-0.965925	-0.258821	-0.38268	-0.923881
514	HF	L100	2	D	2150	100	-0.608762	0.793353	-0.965926	0.258817	-0.923878	-0.382687
514	HF	L100	2	D	2250	83.3333	-0.608762	0.793353	-0.965926	0.258817	-0.923878	-0.382687
514	HF	L100	2	D	2350	.	-0.130527	0.991445	-0.258822	0.965925	-0.382687	0.923878
514	HF	L100	2	D	2450	100	0.130525	0.991445	0.258816	0.965927	0.38268	0.923881
514	HF	L100	2	D	150	.	0.382683	0.92388	0.707107	0.707107	0.923879	0.382684
514	HF	L100	2	D	250	.	0.608761	0.793353	0.965926	0.258819	0.92388	-0.382683
514	HF	L100	2	D	350	.	0.793353	0.608762	0.965926	-0.258819	0.382684	-0.923879
514	HF	L100	2	D	450	.	0.923879	0.382684	0.707107	-0.707106	-0.382683	-0.92388
514	HF	L100	2	L	550	.	0.991445	0.130526	0.25882	-0.965926	-0.923879	-0.382684
514	HF	L100	2	L	650	.	0.991445	-0.130526	-0.258818	-0.965926	-0.92388	0.382682
514	HF	L100	2	L	750	.	0.92388	-0.382683	-0.707106	-0.707107	-0.382685	0.923879
514	HF	L100	2	L	850	.	0.793354	-0.608761	-0.965926	-0.25882	0.382682	0.92388
514	HF	L100	2	L	950	.	0.608762	-0.793353	-0.965926	0.258818	0.923879	0.382685
514	HF	L100	2	L	1050	.	0.382684	-0.923879	-0.707108	0.707106	0.92388	-0.382682
514	HF	L100	2	L	1150	.	0.130527	-0.991445	-0.25882	0.965926	0.382685	-0.923879
514	HF	L100	2	L	1250	.	-0.130526	-0.991445	0.258818	0.965926	-0.382682	-0.92388
514	HF	L100	2	L	1350	.	-0.382683	-0.92388	0.707106	0.707108	-0.923879	-0.382685
514	HF	L100	2	L	1450	.	-0.608761	-0.793354	0.965925	0.258821	-0.92388	0.382681
514	HF	L100	2	L	1550	.	-0.793353	-0.608762	0.965926	-0.258817	-0.382686	0.923879
514	HF	L100	2	L	1650	.	-0.923879	-0.382684	0.707108	-0.707106	0.382681	0.923881
514	HF	L100	2	D	2450	.	0.130525	0.991445	0.258816	0.965927	0.38268	0.923881
516	HF	LD	1	D	1750	83.3333	-0.991445	-0.130527	0.258821	-0.965925	0.923878	0.382686
516	HF	LD	1	D	1850	100	-0.991445	0.130525	-0.258817	-0.965926	0.923881	-0.382681
516	HF	LD	1	D	1950	83.3333	-0.92388	0.382682	-0.707105	-0.707108	0.382686	-0.923878
516	HF	LD	1	D	2050	100	-0.793354	0.608761	-0.965925	-0.258821	-0.38268	-0.923881
516	HF	LD	1	D	2150	100	-0.608762	0.793353	-0.965926	0.258817	-0.923878	-0.382687
516	HF	LD	1	D	2250	100	-0.382685	0.923879	-0.707109	0.707105	-0.923881	0.38268
516	HF	LD	1	D	2350	100	-0.130527	0.991445	-0.258822	0.965925	-0.382687	0.923878
516	HF	LD	1	D	150	100	0.382683	0.92388	0.707107	0.707107	0.923879	0.382684
516	HF	LD	1	D	250	100	0.608761	0.793353	0.965926	0.258819	0.92388	-0.382683
516	HF	LD	1	D	350	50	0.793353	0.608762	0.965926	-0.258819	0.382684	-0.923879
516	HF	LD	1	D	450	50	0.923879	0.382684	0.707107	-0.707106	-0.382683	-0.92388
516	HF	LD	1	L	550	16.6667	0.991445	0.130526	0.25882	-0.965926	-0.923879	-0.382684
516	HF	LD	1	L	650	83.3333	0.991445	-0.130526	-0.258818	-0.965926	-0.92388	0.382682
516	HF	LD	1	L	750	100	0.92388	-0.382683	-0.707106	-0.707107	-0.382685	0.923879
516	HF	LD	1	L	850	100	0.793354	-0.608761	-0.965926	-0.25882	0.382682	0.92388
516	HF	LD	1	L	950	100	0.608762	-0.793353	-0.965926	0.258818	0.923879	0.382685
516	HF	LD	1	L	1050	33.3333	0.382684	-0.923879	-0.707108	0.707106	0.92388	-0.382682
516	HF	LD	1	L	1150	100	0.130527	-0.991445	-0.25882	0.965926	0.382685	-0.923879
516	HF	LD	1	L	1250	100	-0.130526	-0.991445	0.258818	0.965926	-0.382682	-0.92388
516	HF	LD	1	L	1350	100	-0.382683	-0.92388	0.707106	0.707108	-0.923879	-0.382685
516	HF	LD	1	L	1450	100	-0.608761	-0.793354	0.965925	0.258821	-0.92388	0.382681
516	HF	LD	1	L	1550	83.3333	-0.793353	-0.608762	0.965926	-0.258817	-0.382686	0.923879
516	HF	LD	1	L	1650	33.3333	-0.923879	-0.382684	0.707108	-0.707106	0.382681	0.923881
516	HF	LD	2	D	1750	100	-0.991445	-0.130527	0.258821	-0.965925	0.923878	0.382686
516	HF	LD	2	D	1850	100	-0.991445	0.130525	-0.258817	-0.965926	0.923881	-0.382681
516	HF	LD	2	D	1950	100	-0.92388	0.382682	-0.707105	-0.707108	0.382686	-0.923878
516	HF	LD	2	D	2050	83.3333	-0.793354	0.608761	-0.965925	-0.258821	-0.38268	-0.923881
516	HF	LD	2	D	2150	100	-0.608762	0.793353	-0.965926	0.258817	-0.923878	-0.382687
516	HF	LD	2	D	2250	100	-0.608762	0.793353	-0.965926	0.258817	-0.923878	-0.382687
516	HF	LD	2	D	2350	100	-0.130527	0.991445	-0.258822	0.965925	-0.382687	0.923878
516	HF	LD	2	D	2450	100	0.130525	0.991445	0.258816	0.965927	0.38268	0.923881
516	HF	LD	2	D	150	100	0.382683	0.92388	0.707107	0.707107	0.923879	0.382684
516	HF	LD	2	D	250	100	0.608761	0.793353	0.965926	0.258819	0.92388	-0.382683
516	HF	LD	2	D	350	100	0.793353	0.608762	0.965926	-0.258819	0.382684	-0.923879
516	HF	LD	2	D	450	66.6667	0.923879	0.382684	0.707107	-0.707106	-0.382683	-0.92388
516	HF	LD	2	L	550	83.3333	0.991445	0.130526	0.25882	-0.965926	-0.923879	-0.382684
516	HF	LD	2	L	650	100	0.991445	-0.130526	-0.258818	-0.965926	-0.92388	0.382682
516	HF	LD	2	L	750	100	0.92388	-0.382683	-0.707106	-0.707107	-0.382685	0.923879
516	HF	LD	2	L	850	100	0.793354	-0.608761	-0.965926	-0.25882	0.382682	0.92388
516	HF	LD	2	L	950	100	0.608762	-0.793353	-0.965926	0.258818	0.923879	0.382685
516	HF	LD	2	L	1050	100	0.382684	-0.923879	-0.707108	0.707106	0.92388	-0.382682
516	HF	LD	2	L	1150	100	0.130527	-0.991445	-0.25882	0.965926	0.382685	-0.923879
516	HF	LD	2	L	1250	100	-0.130526	-0.991445	0.258818	0.965926	-0.382682	-0.92388
516	HF	LD	2	L	1350	83.3333	-0.382683	-0.92388	0.707106	0.707108	-0.923879	-0.382685
516	HF	LD	2	L	1450	100	-0.608761	-0.793354	0.965925	0.258821	-0.92388	0.382681
516	HF	LD	2	L	1550	83.3333	-0.793353	-0.608762	0.965926	-0.258817	-0.382686	0.923879
516	HF	LD	2	L	1650	16.6667	-0.923879	-0.382684	0.707108	-0.707106	0.382681	0.923881
516	HF	LD	2	D	2450	66.6667	0.130525	0.991445	0.258816	0.965927	0.38268	0.923881
519	CON	LD	1	D	1750	100	-0.991445	-0.130527	0.258821	-0.965925	0.923878	0.382686
519	CON	LD	1	D	1850	33.3333	-0.991445	0.130525	-0.258817	-0.965926	0.923881	-0.382681
519	CON	LD	1	D	1950	66.6667	-0.92388	0.382682	-0.707105	-0.707108	0.382686	-0.923878
519	CON	LD	1	D	2050	100	-0.793354	0.608761	-0.965925	-0.258821	-0.38268	-0.923881
519	CON	LD	1	D	2150	100	-0.608762	0.793353	-0.965926	0.258817	-0.923878	-0.382687
519	CON	LD	1	D	2250	66.6667	-0.382685	0.923879	-0.707109	0.707105	-0.923881	0.38268
519	CON	LD	1	D	2350	50	-0.130527	0.991445	-0.258822	0.965925	-0.382687	0.923878
519	CON	LD	1	D	150	100	0.382683	0.92388	0.707107	0.707107	0.923879	0.382684
519	CON	LD	1	D	250	100	0.608761	0.793353	0.965926	0.258819	0.92388	-0.382683
519	CON	LD	1	D	350	100	0.793353	0.608762	0.965926	-0.258819	0.382684	-0.923879
519	CON	LD	1	D	450	100	0.923879	0.382684	0.707107	-0.707106	-0.382683	-0.92388
519	CON	LD	1	L	550	50	0.991445	0.130526	0.25882	-0.965926	-0.923879	-0.382684
519	CON	LD	1	L	650	83.3333	0.991445	-0.130526	-0.258818	-0.965926	-0.92388	0.382682
519	CON	LD	1	L	750	83.3333	0.92388	-0.382683	-0.707106	-0.707107	-0.382685	0.923879
519	CON	LD	1	L	850	100	0.793354	-0.608761	-0.965926	-0.25882	0.382682	0.92388
519	CON	LD	1	L	950	100	0.608762	-0.793353	-0.965926	0.258818	0.923879	0.382685
519	CON	LD	1	L	1050	100	0.382684	-0.923879	-0.707108	0.707106	0.92388	-0.382682
519	CON	LD	1	L	1150	100	0.130527	-0.991445	-0.25882	0.965926	0.382685	-0.923879
519	CON	LD	1	L	1250	100	-0.130526	-0.991445	0.258818	0.965926	-0.382682	-0.92388
519	CON	LD	1	L	1350	100	-0.382683	-0.92388	0.707106	0.707108	-0.923879	-0.382685
519	CON	LD	1	L	1450	83.3333	-0.608761	-0.793354	0.965925	0.258821	-0.92388	0.382681
519	CON	LD	1	L	1550	50	-0.793353	-0.608762	0.965926	-0.258817	-0.382686	0.923879
519	CON	LD	1	L	1650	100	-0.923879	-0.382684	0.707108	-0.707106	0.382681	0.923881
519	CON	LD	2	D	1750	100	-0.991445	-0.130527	0.258821	-0.965925	0.923878	0.382686
519	CON	LD	2	D	1850	50	-0.991445	0.130525	-0.258817	-0.965926	0.923881	-0.382681
519	CON	LD	2	D	1950	33.3333	-0.92388	0.382682	-0.707105	-0.707108	0.382686	-0.923878
519	CON	LD	2	D	2050	100	-0.793354	0.608761	-0.965925	-0.258821	-0.38268	-0.923881
519	CON	LD	2	D	2150	50	-0.608762	0.793353	-0.965926	0.258817	-0.923878	-0.382687
519	CON	LD	2	D	2250	50	-0.608762	0.793353	-0.965926	0.258817	-0.923878	-0.382687
519	CON	LD	2	D	2350	100	-0.130527	0.991445	-0.258822	0.965925	-0.382687	0.923878
519	CON	LD	2	D	2450	100	0.130525	0.991445	0.258816	0.965927	0.38268	0.923881
519	CON	LD	2	D	150	100	0.382683	0.92388	0.707107	0.707107	0.923879	0.382684
519	CON	LD	2	D	250	100	0.608761	0.793353	0.965926	0.258819	0.92388	-0.382683
519	CON	LD	2	D	350	100	0.793353	0.608762	0.965926	-0.258819	0.382684	-0.923879
519	CON	LD	2	D	450	83.3333	0.923879	0.382684	0.707107	-0.707106	-0.382683	-0.92388
519	CON	LD	2	L	550	0	0.991445	0.130526	0.25882	-0.965926	-0.923879	-0.382684
519	CON	LD	2	L	650	50	0.991445	-0.130526	-0.258818	-0.965926	-0.92388	0.382682
519	CON	LD	2	L	750	100	0.92388	-0.382683	-0.707106	-0.707107	-0.382685	0.923879
519	CON	LD	2	L	850	100	0.793354	-0.608761	-0.965926	-0.25882	0.382682	0.92388
519	CON	LD	2	L	950	83.3333	0.608762	-0.793353	-0.965926	0.258818	0.923879	0.382685
519	CON	LD	2	L	1050	100	0.382684	-0.923879	-0.707108	0.707106	0.92388	-0.382682
519	CON	LD	2	L	1150	50	0.130527	-0.991445	-0.25882	0.965926	0.382685	-0.923879
519	CON	LD	2	L	1250	100	-0.130526	-0.991445	0.258818	0.965926	-0.382682	-0.92388
519	CON	LD	2	L	1350	100	-0.382683	-0.92388	0.707106	0.707108	-0.923879	-0.382685
519	CON	LD	2	L	1450	100	-0.608761	-0.793354	0.965925	0.258821	-0.92388	0.382681
519	CON	LD	2	L	1550	100	-0.793353	-0.608762	0.965926	-0.258817	-0.382686	0.923879
519	CON	LD	2	L	1650	50	-0.923879	-0.382684	0.707108	-0.707106	0.382681	0.923881
519	CON	LD	2	D	2450	100	0.130525	0.991445	0.258816	0.965927	0.38268	0.923881
520	HF	LD	1	D	1750	100	-0.991445	-0.130527	0.258821	-0.965925	0.923878	0.382686
520	HF	LD	1	D	1850	83.3333	-0.991445	0.130525	-0.258817	-0.965926	0.923881	-0.382681
520	HF	LD	1	D	1950	16.6667	-0.92388	0.382682	-0.707105	-0.707108	0.382686	-0.923878
520	HF	LD	1	D	2050	66.6667	-0.793354	0.608761	-0.965925	-0.258821	-0.38268	-0.923881
520	HF	LD	1	D	2150	100	-0.608762	0.793353	-0.965926	0.258817	-0.923878	-0.382687
520	HF	LD	1	D	2250	100	-0.382685	0.923879	-0.707109	0.707105	-0.923881	0.38268
520	HF	LD	1	D	2350	33.3333	-0.130527	0.991445	-0.258822	0.965925	-0.382687	0.923878
520	HF	LD	1	D	150	50	0.382683	0.92388	0.707107	0.707107	0.923879	0.382684
520	HF	LD	1	D	250	0	0.608761	0.793353	0.965926	0.258819	0.92388	-0.382683
520	HF	LD	1	D	350	50	0.793353	0.608762	0.965926	-0.258819	0.382684	-0.923879
520	HF	LD	1	D	450	100	0.923879	0.382684	0.707107	-0.707106	-0.382683	-0.92388
520	HF	LD	1	L	550	50	0.991445	0.130526	0.25882	-0.965926	-0.923879	-0.382684
520	HF	LD	1	L	650	66.6667	0.991445	-0.130526	-0.258818	-0.965926	-0.92388	0.382682
520	HF	LD	1	L	750	100	0.92388	-0.382683	-0.707106	-0.707107	-0.382685	0.923879
520	HF	LD	1	L	850	83.3333	0.793354	-0.608761	-0.965926	-0.25882	0.382682	0.92388
520	HF	LD	1	L	950	100	0.608762	-0.793353	-0.965926	0.258818	0.923879	0.382685
520	HF	LD	1	L	1050	100	0.382684	-0.923879	-0.707108	0.707106	0.92388	-0.382682
520	HF	LD	1	L	1150	100	0.130527	-0.991445	-0.25882	0.965926	0.382685	-0.923879
520	HF	LD	1	L	1250	66.6667	-0.130526	-0.991445	0.258818	0.965926	-0.382682	-0.92388
520	HF	LD	1	L	1350	100	-0.382683	-0.92388	0.707106	0.707108	-0.923879	-0.382685
520	HF	LD	1	L	1450	100	-0.608761	-0.793354	0.965925	0.258821	-0.92388	0.382681
520	HF	LD	1	L	1550	100	-0.793353	-0.608762	0.965926	-0.258817	-0.382686	0.923879
520	HF	LD	1	L	1650	100	-0.923879	-0.382684	0.707108	-0.707106	0.382681	0.923881
520	HF	LD	2	D	1750	50	-0.991445	-0.130527	0.258821	-0.965925	0.923878	0.382686
520	HF	LD	2	D	1850	83.3333	-0.991445	0.130525	-0.258817	-0.965926	0.923881	-0.382681
520	HF	LD	2	D	1950	50	-0.92388	0.382682	-0.707105	-0.707108	0.382686	-0.923878
520	HF	LD	2	D	2050	83.3333	-0.793354	0.608761	-0.965925	-0.258821	-0.38268	-0.923881
520	HF	LD	2	D	2150	100	-0.608762	0.793353	-0.965926	0.258817	-0.923878	-0.382687
520	HF	LD	2	D	2250	66.6667	-0.608762	0.793353	-0.965926	0.258817	-0.923878	-0.382687
520	HF	LD	2	D	2350	100	-0.130527	0.991445	-0.258822	0.965925	-0.382687	0.923878
520	HF	LD	2	D	2450	16.6667	0.130525	0.991445	0.258816	0.965927	0.38268	0.923881
520	HF	LD	2	D	150	16.6667	0.382683	0.92388	0.707107	0.707107	0.923879	0.382684
520	HF	LD	2	D	250	100	0.608761	0.793353	0.965926	0.258819	0.92388	-0.382683
520	HF	LD	2	D	350	83.3333	0.793353	0.608762	0.965926	-0.258819	0.382684	-0.923879
520	HF	LD	2	D	450	50	0.923879	0.382684	0.707107	-0.707106	-0.382683	-0.92388
520	HF	LD	2	L	550	100	0.991445	0.130526	0.25882	-0.965926	-0.923879	-0.382684
520	HF	LD	2	L	650	100	0.991445	-0.130526	-0.258818	-0.965926	-0.92388	0.382682
520	HF	LD	2	L	750	83.3333	0.92388	-0.382683	-0.707106	-0.707107	-0.382685	0.923879
520	HF	LD	2	L	850	83.3333	0.793354	-0.608761	-0.965926	-0.25882	0.382682	0.92388
520	HF	LD	2	L	950	100	0.608762	-0.793353	-0.965926	0.258818	0.923879	0.382685
520	HF	LD	2	L	1050	.	0.382684	-0.923879	-0.707108	0.707106	0.92388	-0.382682
520	HF	LD	2	L	1150	.	0.130527	-0.991445	-0.25882	0.965926	0.382685	-0.923879
520	HF	LD	2	L	1250	.	-0.130526	-0.991445	0.258818	0.965926	-0.382682	-0.92388
520	HF	LD	2	L	1350	.	-0.382683	-0.92388	0.707106	0.707108	-0.923879	-0.382685
520	HF	LD	2	L	1450	.	-0.608761	-0.793354	0.965925	0.258821	-0.92388	0.382681
520	HF	LD	2	L	1550	.	-0.793353	-0.608762	0.965926	-0.258817	-0.382686	0.923879
520	HF	LD	2	L	1650	.	-0.923879	-0.382684	0.707108	-0.707106	0.382681	0.923881
520	HF	LD	2	D	2450	100	0.130525	0.991445	0.258816	0.965927	0.38268	0.923881
527	CON	L100	1	D	1750	50	-0.991445	-0.130527	0.258821	-0.965925	0.923878	0.382686
527	CON	L100	1	D	1850	100	-0.991445	0.130525	-0.258817	-0.965926	0.923881	-0.382681
527	CON	L100	1	D	1950	100	-0.92388	0.382682	-0.707105	-0.707108	0.382686	-0.923878
527	CON	L100	1	D	2050	100	-0.793354	0.608761	-0.965925	-0.258821	-0.38268	-0.923881
527	CON	L100	1	D	2150	100	-0.608762	0.793353	-0.965926	0.258817	-0.923878	-0.382687
527	CON	L100	1	D	2250	100	-0.382685	0.923879	-0.707109	0.707105	-0.923881	0.38268
527	CON	L100	1	D	2350	100	-0.130527	0.991445	-0.258822	0.965925	-0.382687	0.923878
527	CON	L100	1	D	150	100	0.382683	0.92388	0.707107	0.707107	0.923879	0.382684
527	CON	L100	1	D	250	100	0.608761	0.793353	0.965926	0.258819	0.92388	-0.382683
527	CON	L100	1	D	350	100	0.793353	0.608762	0.965926	-0.258819	0.382684	-0.923879
527	CON	L100	1	D	450	100	0.923879	0.382684	0.707107	-0.707106	-0.382683	-0.92388
527	CON	L100	1	L	550	100	0.991445	0.130526	0.25882	-0.965926	-0.923879	-0.382684
527	CON	L100	1	L	650	83.3333	0.991445	-0.130526	-0.258818	-0.965926	-0.92388	0.382682
527	CON	L100	1	L	750	83.3333	0.92388	-0.382683	-0.707106	-0.707107	-0.382685	0.923879
527	CON	L100	1	L	850	100	0.793354	-0.608761	-0.965926	-0.25882	0.382682	0.92388
527	CON	L100	1	L	950	100	0.608762	-0.793353	-0.965926	0.258818	0.923879	0.382685
527	CON	L100	1	L	1050	66.6667	0.382684	-0.923879	-0.707108	0.707106	0.92388	-0.382682
527	CON	L100	1	L	1150	83.3333	0.130527	-0.991445	-0.25882	0.965926	0.382685	-0.923879
527	CON	L100	1	L	1250	100	-0.130526	-0.991445	0.258818	0.965926	-0.382682	-0.92388
527	CON	L100	1	L	1350	100	-0.382683	-0.92388	0.707106	0.707108	-0.923879	-0.382685
527	CON	L100	1	L	1450	66.6667	-0.608761	-0.793354	0.965925	0.258821	-0.92388	0.382681
527	CON	L100	1	L	1550	0	-0.793353	-0.608762	0.965926	-0.258817	-0.382686	0.923879
527	CON	L100	1	L	1650	50	-0.923879	-0.382684	0.707108	-0.707106	0.382681	0.923881
527	CON	L100	2	D	1750	66.6667	-0.991445	-0.130527	0.258821	-0.965925	0.923878	0.382686
527	CON	L100	2	D	1850	66.6667	-0.991445	0.130525	-0.258817	-0.965926	0.923881	-0.382681
527	CON	L100	2	D	1950	100	-0.92388	0.382682	-0.707105	-0.707108	0.382686	-0.923878
527	CON	L100	2	D	2050	100	-0.793354	0.608761	-0.965925	-0.258821	-0.38268	-0.923881
527	CON	L100	2	D	2150	83.3333	-0.608762	0.793353	-0.965926	0.258817	-0.923878	-0.382687
527	CON	L100	2	D	2250	66.6667	-0.608762	0.793353	-0.965926	0.258817	-0.923878	-0.382687
527	CON	L100	2	D	2350	100	-0.130527	0.991445	-0.258822	0.965925	-0.382687	0.923878
527	CON	L100	2	D	2450	100	0.130525	0.991445	0.258816	0.965927	0.38268	0.923881
527	CON	L100	2	D	150	100	0.382683	0.92388	0.707107	0.707107	0.923879	0.382684
527	CON	L100	2	D	250	83.3333	0.608761	0.793353	0.965926	0.258819	0.92388	-0.382683
527	CON	L100	2	D	350	100	0.793353	0.608762	0.965926	-0.258819	0.382684	-0.923879
527	CON	L100	2	D	450	83.3333	0.923879	0.382684	0.707107	-0.707106	-0.382683	-0.92388
527	CON	L100	2	L	550	100	0.991445	0.130526	0.25882	-0.965926	-0.923879	-0.382684
527	CON	L100	2	L	650	100	0.991445	-0.130526	-0.258818	-0.965926	-0.92388	0.382682
527	CON	L100	2	L	750	83.3333	0.92388	-0.382683	-0.707106	-0.707107	-0.382685	0.923879
527	CON	L100	2	L	850	100	0.793354	-0.608761	-0.965926	-0.25882	0.382682	0.92388
527	CON	L100	2	L	950	50	0.608762	-0.793353	-0.965926	0.258818	0.923879	0.382685
527	CON	L100	2	L	1050	100	0.382684	-0.923879	-0.707108	0.707106	0.92388	-0.382682
527	CON	L100	2	L	1150	83.3333	0.130527	-0.991445	-0.25882	0.965926	0.382685	-0.923879
527	CON	L100	2	L	1250	50	-0.130526	-0.991445	0.258818	0.965926	-0.382682	-0.92388
527	CON	L100	2	L	1350	100	-0.382683	-0.92388	0.707106	0.707108	-0.923879	-0.382685
527	CON	L100	2	L	1450	66.6667	-0.608761	-0.793354	0.965925	0.258821	-0.92388	0.382681
527	CON	L100	2	L	1550	0	-0.793353	-0.608762	0.965926	-0.258817	-0.382686	0.923879
527	CON	L100	2	L	1650	33.3333	-0.923879	-0.382684	0.707108	-0.707106	0.382681	0.923881
527	CON	L100	2	D	2450	100	0.130525	0.991445	0.258816	0.965927	0.38268	0.923881
529	HF	L100	1	D	1750	100	-0.991445	-0.130527	0.258821	-0.965925	0.923878	0.382686
529	HF	L100	1	D	1850	100	-0.991445	0.130525	-0.258817	-0.965926	0.923881	-0.382681
529	HF	L100	1	D	1950	100	-0.92388	0.382682	-0.707105	-0.707108	0.382686	-0.923878
529	HF	L100	1	D	2050	66.6667	-0.793354	0.608761	-0.965925	-0.258821	-0.38268	-0.923881
529	HF	L100	1	D	2150	66.6667	-0.608762	0.793353	-0.965926	0.258817	-0.923878	-0.382687
529	HF	L100	1	D	2250	100	-0.382685	0.923879	-0.707109	0.707105	-0.923881	0.38268
529	HF	L100	1	D	2350	83.3333	-0.130527	0.991445	-0.258822	0.965925	-0.382687	0.923878
529	HF	L100	1	D	150	83.3333	0.382683	0.92388	0.707107	0.707107	0.923879	0.382684
529	HF	L100	1	D	250	100	0.608761	0.793353	0.965926	0.258819	0.92388	-0.382683
529	HF	L100	1	D	350	100	0.793353	0.608762	0.965926	-0.258819	0.382684	-0.923879
529	HF	L100	1	D	450	100	0.923879	0.382684	0.707107	-0.707106	-0.382683	-0.92388
529	HF	L100	1	L	550	50	0.991445	0.130526	0.25882	-0.965926	-0.923879	-0.382684
529	HF	L100	1	L	650	50	0.991445	-0.130526	-0.258818	-0.965926	-0.92388	0.382682
529	HF	L100	1	L	750	66.6667	0.92388	-0.382683	-0.707106	-0.707107	-0.382685	0.923879
529	HF	L100	1	L	850	100	0.793354	-0.608761	-0.965926	-0.25882	0.382682	0.92388
529	HF	L100	1	L	950	100	0.608762	-0.793353	-0.965926	0.258818	0.923879	0.382685
529	HF	L100	1	L	1050	83.3333	0.382684	-0.923879	-0.707108	0.707106	0.92388	-0.382682
529	HF	L100	1	L	1150	100	0.130527	-0.991445	-0.25882	0.965926	0.382685	-0.923879
529	HF	L100	1	L	1250	100	-0.130526	-0.991445	0.258818	0.965926	-0.382682	-0.92388
529	HF	L100	1	L	1350	83.3333	-0.382683	-0.92388	0.707106	0.707108	-0.923879	-0.382685
529	HF	L100	1	L	1450	100	-0.608761	-0.793354	0.965925	0.258821	-0.92388	0.382681
529	HF	L100	1	L	1550	83.3333	-0.793353	-0.608762	0.965926	-0.258817	-0.382686	0.923879
529	HF	L100	1	L	1650	50	-0.923879	-0.382684	0.707108	-0.707106	0.382681	0.923881
529	HF	L100	2	D	1750	100	-0.991445	-0.130527	0.258821	-0.965925	0.923878	0.382686
529	HF	L100	2	D	1850	100	-0.991445	0.130525	-0.258817	-0.965926	0.923881	-0.382681
529	HF	L100	2	D	1950	83.3333	-0.92388	0.382682	-0.707105	-0.707108	0.382686	-0.923878
529	HF	L100	2	D	2050	83.3333	-0.793354	0.608761	-0.965925	-0.258821	-0.38268	-0.923881
529	HF	L100	2	D	2150	100	-0.608762	0.793353	-0.965926	0.258817	-0.923878	-0.382687
529	HF	L100	2	D	2250	100	-0.608762	0.793353	-0.965926	0.258817	-0.923878	-0.382687
529	HF	L100	2	D	2350	100	-0.130527	0.991445	-0.258822	0.965925	-0.382687	0.923878
529	HF	L100	2	D	2450	66.6667	0.130525	0.991445	0.258816	0.965927	0.38268	0.923881
529	HF	L100	2	D	150	66.6667	0.382683	0.92388	0.707107	0.707107	0.923879	0.382684
529	HF	L100	2	D	250	33.3333	0.608761	0.793353	0.965926	0.258819	0.92388	-0.382683
529	HF	L100	2	D	350	100	0.793353	0.608762	0.965926	-0.258819	0.382684	-0.923879
529	HF	L100	2	D	450	66.6667	0.923879	0.382684	0.707107	-0.707106	-0.382683	-0.92388
529	HF	L100	2	L	550	100	0.991445	0.130526	0.25882	-0.965926	-0.923879	-0.382684
529	HF	L100	2	L	650	100	0.991445	-0.130526	-0.258818	-0.965926	-0.92388	0.382682
529	HF	L100	2	L	750	50	0.92388	-0.382683	-0.707106	-0.707107	-0.382685	0.923879
529	HF	L100	2	L	850	50	0.793354	-0.608761	-0.965926	-0.25882	0.382682	0.92388
529	HF	L100	2	L	950	66.6667	0.608762	-0.793353	-0.965926	0.258818	0.923879	0.382685
529	HF	L100	2	L	1050	100	0.382684	-0.923879	-0.707108	0.707106	0.92388	-0.382682
529	HF	L100	2	L	1150	100	0.130527	-0.991445	-0.25882	0.965926	0.382685	-0.923879
529	HF	L100	2	L	1250	100	-0.130526	-0.991445	0.258818	0.965926	-0.382682	-0.92388
529	HF	L100	2	L	1350	83.3333	-0.382683	-0.92388	0.707106	0.707108	-0.923879	-0.382685
529	HF	L100	2	L	1450	100	-0.608761	-0.793354	0.965925	0.258821	-0.92388	0.382681
529	HF	L100	2	L	1550	100	-0.793353	-0.608762	0.965926	-0.258817	-0.382686	0.923879
529	HF	L100	2	L	1650	100	-0.923879	-0.382684	0.707108	-0.707106	0.382681	0.923881
529	HF	L100	2	D	2450	66.6667	0.130525	0.991445	0.258816	0.965927	0.38268	0.923881
551	HF	LD	1	D	1750	100	-0.991445	-0.130527	0.258821	-0.965925	0.923878	0.382686
551	HF	LD	1	D	1850	100	-0.991445	0.130525	-0.258817	-0.965926	0.923881	-0.382681
551	HF	LD	1	D	1950	100	-0.92388	0.382682	-0.707105	-0.707108	0.382686	-0.923878
551	HF	LD	1	D	2050	100	-0.793354	0.608761	-0.965925	-0.258821	-0.38268	-0.923881
551	HF	LD	1	D	2150	100	-0.608762	0.793353	-0.965926	0.258817	-0.923878	-0.382687
551	HF	LD	1	D	2250	100	-0.382685	0.923879	-0.707109	0.707105	-0.923881	0.38268
551	HF	LD	1	D	2350	100	-0.130527	0.991445	-0.258822	0.965925	-0.382687	0.923878
551	HF	LD	1	D	150	100	0.382683	0.92388	0.707107	0.707107	0.923879	0.382684
551	HF	LD	1	D	250	66.6667	0.608761	0.793353	0.965926	0.258819	0.92388	-0.382683
551	HF	LD	1	D	350	0	0.793353	0.608762	0.965926	-0.258819	0.382684	-0.923879
551	HF	LD	1	D	450	50	0.923879	0.382684	0.707107	-0.707106	-0.382683	-0.92388
551	HF	LD	1	L	550	33.3333	0.991445	0.130526	0.25882	-0.965926	-0.923879	-0.382684
551	HF	LD	1	L	650	66.6667	0.991445	-0.130526	-0.258818	-0.965926	-0.92388	0.382682
551	HF	LD	1	L	750	83.3333	0.92388	-0.382683	-0.707106	-0.707107	-0.382685	0.923879
551	HF	LD	1	L	850	100	0.793354	-0.608761	-0.965926	-0.25882	0.382682	0.92388
551	HF	LD	1	L	950	100	0.608762	-0.793353	-0.965926	0.258818	0.923879	0.382685
551	HF	LD	1	L	1050	100	0.382684	-0.923879	-0.707108	0.707106	0.92388	-0.382682
551	HF	LD	1	L	1150	100	0.130527	-0.991445	-0.25882	0.965926	0.382685	-0.923879
551	HF	LD	1	L	1250	100	-0.130526	-0.991445	0.258818	0.965926	-0.382682	-0.92388
551	HF	LD	1	L	1350	100	-0.382683	-0.92388	0.707106	0.707108	-0.923879	-0.382685
551	HF	LD	1	L	1450	66.6667	-0.608761	-0.793354	0.965925	0.258821	-0.92388	0.382681
551	HF	LD	1	L	1550	100	-0.793353	-0.608762	0.965926	-0.258817	-0.382686	0.923879
551	HF	LD	1	L	1650	83.3333	-0.923879	-0.382684	0.707108	-0.707106	0.382681	0.923881
551	HF	LD	2	D	1750	0	-0.991445	-0.130527	0.258821	-0.965925	0.923878	0.382686
551	HF	LD	2	D	1850	16.6667	-0.991445	0.130525	-0.258817	-0.965926	0.923881	-0.382681
551	HF	LD	2	D	1950	100	-0.92388	0.382682	-0.707105	-0.707108	0.382686	-0.923878
551	HF	LD	2	D	2050	100	-0.793354	0.608761	-0.965925	-0.258821	-0.38268	-0.923881
551	HF	LD	2	D	2150	100	-0.608762	0.793353	-0.965926	0.258817	-0.923878	-0.382687
551	HF	LD	2	D	2250	66.6667	-0.608762	0.793353	-0.965926	0.258817	-0.923878	-0.382687
551	HF	LD	2	D	2350	100	-0.130527	0.991445	-0.258822	0.965925	-0.382687	0.923878
551	HF	LD	2	D	2450	100	0.130525	0.991445	0.258816	0.965927	0.38268	0.923881
551	HF	LD	2	D	150	100	0.382683	0.92388	0.707107	0.707107	0.923879	0.382684
551	HF	LD	2	D	250	100	0.608761	0.793353	0.965926	0.258819	0.92388	-0.382683
551	HF	LD	2	D	350	100	0.793353	0.608762	0.965926	-0.258819	0.382684	-0.923879
551	HF	LD	2	D	450	100	0.923879	0.382684	0.707107	-0.707106	-0.382683	-0.92388
551	HF	LD	2	L	550	83.3333	0.991445	0.130526	0.25882	-0.965926	-0.923879	-0.382684
551	HF	LD	2	L	650	0	0.991445	-0.130526	-0.258818	-0.965926	-0.92388	0.382682
551	HF	LD	2	L	750	83.3333	0.92388	-0.382683	-0.707106	-0.707107	-0.382685	0.923879
551	HF	LD	2	L	850	83.3333	0.793354	-0.608761	-0.965926	-0.25882	0.382682	0.92388
551	HF	LD	2	L	950	100	0.608762	-0.793353	-0.965926	0.258818	0.923879	0.382685
551	HF	LD	2	L	1050	100	0.382684	-0.923879	-0.707108	0.707106	0.92388	-0.382682
551	HF	LD	2	L	1150	66.6667	0.130527	-0.991445	-0.25882	0.965926	0.382685	-0.923879
551	HF	LD	2	L	1250	100	-0.130526	-0.991445	0.258818	0.965926	-0.382682	-0.92388
551	HF	LD	2	L	1350	100	-0.382683	-0.92388	0.707106	0.707108	-0.923879	-0.382685
551	HF	LD	2	L	1450	100	-0.608761	-0.793354	0.965925	0.258821	-0.92388	0.382681
551	HF	LD	2	L	1550	0	-0.793353	-0.608762	0.965926	-0.258817	-0.382686	0.923879
551	HF	LD	2	L	1650	0	-0.923879	-0.382684	0.707108	-0.707106	0.382681	0.923881
551	HF	LD	2	D	2450	83.3333	0.130525	0.991445	0.258816	0.965927	0.38268	0.923881
557	CON	L100	1	D	1750	100	-0.991445	-0.130527	0.258821	-0.965925	0.923878	0.382686
557	CON	L100	1	D	1850	100	-0.991445	0.130525	-0.258817	-0.965926	0.923881	-0.382681
557	CON	L100	1	D	1950	100	-0.92388	0.382682	-0.707105	-0.707108	0.382686	-0.923878
557	CON	L100	1	D	2050	100	-0.793354	0.608761	-0.965925	-0.258821	-0.38268	-0.923881
557	CON	L100	1	D	2150	100	-0.608762	0.793353	-0.965926	0.258817	-0.923878	-0.382687
557	CON	L100	1	D	2250	100	-0.382685	0.923879	-0.707109	0.707105	-0.923881	0.38268
557	CON	L100	1	D	2350	100	-0.130527	0.991445	-0.258822	0.965925	-0.382687	0.923878
557	CON	L100	1	D	150	50	0.382683	0.92388	0.707107	0.707107	0.923879	0.382684
557	CON	L100	1	D	250	100	0.608761	0.793353	0.965926	0.258819	0.92388	-0.382683
557	CON	L100	1	D	350	100	0.793353	0.608762	0.965926	-0.258819	0.382684	-0.923879
557	CON	L100	1	D	450	66.6667	0.923879	0.382684	0.707107	-0.707106	-0.382683	-0.92388
557	CON	L100	1	L	550	100	0.991445	0.130526	0.25882	-0.965926	-0.923879	-0.382684
557	CON	L100	1	L	650	100	0.991445	-0.130526	-0.258818	-0.965926	-0.92388	0.382682
557	CON	L100	1	L	750	50	0.92388	-0.382683	-0.707106	-0.707107	-0.382685	0.923879
557	CON	L100	1	L	850	100	0.793354	-0.608761	-0.965926	-0.25882	0.382682	0.92388
557	CON	L100	1	L	950	100	0.608762	-0.793353	-0.965926	0.258818	0.923879	0.382685
557	CON	L100	1	L	1050	100	0.382684	-0.923879	-0.707108	0.707106	0.92388	-0.382682
557	CON	L100	1	L	1150	100	0.130527	-0.991445	-0.25882	0.965926	0.382685	-0.923879
557	CON	L100	1	L	1250	83.3333	-0.130526	-0.991445	0.258818	0.965926	-0.382682	-0.92388
557	CON	L100	1	L	1350	33.3333	-0.382683	-0.92388	0.707106	0.707108	-0.923879	-0.382685
557	CON	L100	1	L	1450	83.3333	-0.608761	-0.793354	0.965925	0.258821	-0.92388	0.382681
557	CON	L100	1	L	1550	100	-0.793353	-0.608762	0.965926	-0.258817	-0.382686	0.923879
557	CON	L100	1	L	1650	100	-0.923879	-0.382684	0.707108	-0.707106	0.382681	0.923881
557	CON	L100	2	D	1750	66.6667	-0.991445	-0.130527	0.258821	-0.965925	0.923878	0.382686
557	CON	L100	2	D	1850	100	-0.991445	0.130525	-0.258817	-0.965926	0.923881	-0.382681
557	CON	L100	2	D	1950	100	-0.92388	0.382682	-0.707105	-0.707108	0.382686	-0.923878
557	CON	L100	2	D	2050	100	-0.793354	0.608761	-0.965925	-0.258821	-0.38268	-0.923881
557	CON	L100	2	D	2150	100	-0.608762	0.793353	-0.965926	0.258817	-0.923878	-0.382687
557	CON	L100	2	D	2250	100	-0.608762	0.793353	-0.965926	0.258817	-0.923878	-0.382687
557	CON	L100	2	D	2350	100	-0.130527	0.991445	-0.258822	0.965925	-0.382687	0.923878
557	CON	L100	2	D	2450	100	0.130525	0.991445	0.258816	0.965927	0.38268	0.923881
557	CON	L100	2	D	150	100	0.382683	0.92388	0.707107	0.707107	0.923879	0.382684
557	CON	L100	2	D	250	50	0.608761	0.793353	0.965926	0.258819	0.92388	-0.382683
557	CON	L100	2	D	350	66.6667	0.793353	0.608762	0.965926	-0.258819	0.382684	-0.923879
557	CON	L100	2	D	450	100	0.923879	0.382684	0.707107	-0.707106	-0.382683	-0.92388
557	CON	L100	2	L	550	100	0.991445	0.130526	0.25882	-0.965926	-0.923879	-0.382684
557	CON	L100	2	L	650	66.6667	0.991445	-0.130526	-0.258818	-0.965926	-0.92388	0.382682
557	CON	L100	2	L	750	100	0.92388	-0.382683	-0.707106	-0.707107	-0.382685	0.923879
557	CON	L100	2	L	850	33.3333	0.793354	-0.608761	-0.965926	-0.25882	0.382682	0.92388
557	CON	L100	2	L	950	0	0.608762	-0.793353	-0.965926	0.258818	0.923879	0.382685
557	CON	L100	2	L	1050	.	0.382684	-0.923879	-0.707108	0.707106	0.92388	-0.382682
557	CON	L100	2	L	1150	.	0.130527	-0.991445	-0.25882	0.965926	0.382685	-0.923879
557	CON	L100	2	L	1250	.	-0.130526	-0.991445	0.258818	0.965926	-0.382682	-0.92388
557	CON	L100	2	L	1350	.	-0.382683	-0.92388	0.707106	0.707108	-0.923879	-0.382685
557	CON	L100	2	L	1450	.	-0.608761	-0.793354	0.965925	0.258821	-0.92388	0.382681
557	CON	L100	2	L	1550	.	-0.793353	-0.608762	0.965926	-0.258817	-0.382686	0.923879
557	CON	L100	2	L	1650	.	-0.923879	-0.382684	0.707108	-0.707106	0.382681	0.923881
557	CON	L100	2	D	2450	100	0.130525	0.991445	0.258816	0.965927	0.38268	0.923881
561	HF	L100	1	D	1750	100	-0.991445	-0.130527	0.258821	-0.965925	0.923878	0.382686
561	HF	L100	1	D	1850	100	-0.991445	0.130525	-0.258817	-0.965926	0.923881	-0.382681
561	HF	L100	1	D	1950	50	-0.92388	0.382682	-0.707105	-0.707108	0.382686	-0.923878
561	HF	L100	1	D	2050	100	-0.793354	0.608761	-0.965925	-0.258821	-0.38268	-0.923881
561	HF	L100	1	D	2150	100	-0.608762	0.793353	-0.965926	0.258817	-0.923878	-0.382687
561	HF	L100	1	D	2250	66.6667	-0.382685	0.923879	-0.707109	0.707105	-0.923881	0.38268
561	HF	L100	1	D	2350	100	-0.130527	0.991445	-0.258822	0.965925	-0.382687	0.923878
561	HF	L100	1	D	150	100	0.382683	0.92388	0.707107	0.707107	0.923879	0.382684
561	HF	L100	1	D	250	50	0.608761	0.793353	0.965926	0.258819	0.92388	-0.382683
561	HF	L100	1	D	350	100	0.793353	0.608762	0.965926	-0.258819	0.382684	-0.923879
561	HF	L100	1	D	450	100	0.923879	0.382684	0.707107	-0.707106	-0.382683	-0.92388
561	HF	L100	1	L	550	50	0.991445	0.130526	0.25882	-0.965926	-0.923879	-0.382684
561	HF	L100	1	L	650	66.6667	0.991445	-0.130526	-0.258818	-0.965926	-0.92388	0.382682
561	HF	L100	1	L	750	83.3333	0.92388	-0.382683	-0.707106	-0.707107	-0.382685	0.923879
561	HF	L100	1	L	850	83.3333	0.793354	-0.608761	-0.965926	-0.25882	0.382682	0.92388
561	HF	L100	1	L	950	100	0.608762	-0.793353	-0.965926	0.258818	0.923879	0.382685
561	HF	L100	1	L	1050	66.6667	0.382684	-0.923879	-0.707108	0.707106	0.92388	-0.382682
561	HF	L100	1	L	1150	83.3333	0.130527	-0.991445	-0.25882	0.965926	0.382685	-0.923879
561	HF	L100	1	L	1250	100	-0.130526	-0.991445	0.258818	0.965926	-0.382682	-0.92388
561	HF	L100	1	L	1350	100	-0.382683	-0.92388	0.707106	0.707108	-0.923879	-0.382685
561	HF	L100	1	L	1450	33.3333	-0.608761	-0.793354	0.965925	0.258821	-0.92388	0.382681
561	HF	L100	1	L	1550	100	-0.793353	-0.608762	0.965926	-0.258817	-0.382686	0.923879
561	HF	L100	1	L	1650	50	-0.923879	-0.382684	0.707108	-0.707106	0.382681	0.923881
561	HF	L100	2	D	1750	100	-0.991445	-0.130527	0.258821	-0.965925	0.923878	0.382686
561	HF	L100	2	D	1850	100	-0.991445	0.130525	-0.258817	-0.965926	0.923881	-0.382681
561	HF	L100	2	D	1950	100	-0.92388	0.382682	-0.707105	-0.707108	0.382686	-0.923878
561	HF	L100	2	D	2050	66.6667	-0.793354	0.608761	-0.965925	-0.258821	-0.38268	-0.923881
561	HF	L100	2	D	2150	66.6667	-0.608762	0.793353	-0.965926	0.258817	-0.923878	-0.382687
561	HF	L100	2	D	2250	100	-0.608762	0.793353	-0.965926	0.258817	-0.923878	-0.382687
561	HF	L100	2	D	2350	100	-0.130527	0.991445	-0.258822	0.965925	-0.382687	0.923878
561	HF	L100	2	D	2450	100	0.130525	0.991445	0.258816	0.965927	0.38268	0.923881
561	HF	L100	2	D	150	66.6667	0.382683	0.92388	0.707107	0.707107	0.923879	0.382684
561	HF	L100	2	D	250	100	0.608761	0.793353	0.965926	0.258819	0.92388	-0.382683
561	HF	L100	2	D	350	100	0.793353	0.608762	0.965926	-0.258819	0.382684	-0.923879
561	HF	L100	2	D	450	100	0.923879	0.382684	0.707107	-0.707106	-0.382683	-0.92388
561	HF	L100	2	L	550	33.3333	0.991445	0.130526	0.25882	-0.965926	-0.923879	-0.382684
561	HF	L100	2	L	650	16.6667	0.991445	-0.130526	-0.258818	-0.965926	-0.92388	0.382682
561	HF	L100	2	L	750	33.3333	0.92388	-0.382683	-0.707106	-0.707107	-0.382685	0.923879
561	HF	L100	2	L	850	66.6667	0.793354	-0.608761	-0.965926	-0.25882	0.382682	0.92388
561	HF	L100	2	L	950	100	0.608762	-0.793353	-0.965926	0.258818	0.923879	0.382685
561	HF	L100	2	L	1050	33.3333	0.382684	-0.923879	-0.707108	0.707106	0.92388	-0.382682
561	HF	L100	2	L	1150	0	0.130527	-0.991445	-0.25882	0.965926	0.382685	-0.923879
561	HF	L100	2	L	1250	66.6667	-0.130526	-0.991445	0.258818	0.965926	-0.382682	-0.92388
561	HF	L100	2	L	1350	100	-0.382683	-0.92388	0.707106	0.707108	-0.923879	-0.382685
561	HF	L100	2	L	1450	100	-0.608761	-0.793354	0.965925	0.258821	-0.92388	0.382681
561	HF	L100	2	L	1550	16.6667	-0.793353	-0.608762	0.965926	-0.258817	-0.382686	0.923879
561	HF	L100	2	L	1650	83.3333	-0.923879	-0.382684	0.707108	-0.707106	0.382681	0.923881
561	HF	L100	2	D	2450	100	0.130525	0.991445	0.258816	0.965927	0.38268	0.923881
587	CON	L100	1	D	1750	33.3333	-0.991445	-0.130527	0.258821	-0.965925	0.923878	0.382686
587	CON	L100	1	D	1850	100	-0.991445	0.130525	-0.258817	-0.965926	0.923881	-0.382681
587	CON	L100	1	D	1950	100	-0.92388	0.382682	-0.707105	-0.707108	0.382686	-0.923878
587	CON	L100	1	D	2050	33.3333	-0.793354	0.608761	-0.965925	-0.258821	-0.38268	-0.923881
587	CON	L100	1	D	2150	100	-0.608762	0.793353	-0.965926	0.258817	-0.923878	-0.382687
587	CON	L100	1	D	2250	100	-0.382685	0.923879	-0.707109	0.707105	-0.923881	0.38268
587	CON	L100	1	D	2350	100	-0.130527	0.991445	-0.258822	0.965925	-0.382687	0.923878
587	CON	L100	1	D	150	100	0.382683	0.92388	0.707107	0.707107	0.923879	0.382684
587	CON	L100	1	D	250	100	0.608761	0.793353	0.965926	0.258819	0.92388	-0.382683
587	CON	L100	1	D	350	33.3333	0.793353	0.608762	0.965926	-0.258819	0.382684	-0.923879
587	CON	L100	1	D	450	83.3333	0.923879	0.382684	0.707107	-0.707106	-0.382683	-0.92388
587	CON	L100	1	L	550	100	0.991445	0.130526	0.25882	-0.965926	-0.923879	-0.382684
587	CON	L100	1	L	650	100	0.991445	-0.130526	-0.258818	-0.965926	-0.92388	0.382682
587	CON	L100	1	L	750	66.6667	0.92388	-0.382683	-0.707106	-0.707107	-0.382685	0.923879
587	CON	L100	1	L	850	33.3333	0.793354	-0.608761	-0.965926	-0.25882	0.382682	0.92388
587	CON	L100	1	L	950	16.6667	0.608762	-0.793353	-0.965926	0.258818	0.923879	0.382685
587	CON	L100	1	L	1050	100	0.382684	-0.923879	-0.707108	0.707106	0.92388	-0.382682
587	CON	L100	1	L	1150	100	0.130527	-0.991445	-0.25882	0.965926	0.382685	-0.923879
587	CON	L100	1	L	1250	100	-0.130526	-0.991445	0.258818	0.965926	-0.382682	-0.92388
587	CON	L100	1	L	1350	100	-0.382683	-0.92388	0.707106	0.707108	-0.923879	-0.382685
587	CON	L100	1	L	1450	100	-0.608761	-0.793354	0.965925	0.258821	-0.92388	0.382681
587	CON	L100	1	L	1550	100	-0.793353	-0.608762	0.965926	-0.258817	-0.382686	0.923879
587	CON	L100	1	L	1650	100	-0.923879	-0.382684	0.707108	-0.707106	0.382681	0.923881
587	CON	L100	2	D	1750	83.3333	-0.991445	-0.130527	0.258821	-0.965925	0.923878	0.382686
587	CON	L100	2	D	1850	33.3333	-0.991445	0.130525	-0.258817	-0.965926	0.923881	-0.382681
587	CON	L100	2	D	1950	50	-0.92388	0.382682	-0.707105	-0.707108	0.382686	-0.923878
587	CON	L100	2	D	2050	83.3333	-0.793354	0.608761	-0.965925	-0.258821	-0.38268	-0.923881
587	CON	L100	2	D	2150	100	-0.608762	0.793353	-0.965926	0.258817	-0.923878	-0.382687
587	CON	L100	2	D	2250	100	-0.608762	0.793353	-0.965926	0.258817	-0.923878	-0.382687
587	CON	L100	2	D	2350	100	-0.130527	0.991445	-0.258822	0.965925	-0.382687	0.923878
587	CON	L100	2	D	2450	100	0.130525	0.991445	0.258816	0.965927	0.38268	0.923881
587	CON	L100	2	D	150	50	0.382683	0.92388	0.707107	0.707107	0.923879	0.382684
587	CON	L100	2	D	250	50	0.608761	0.793353	0.965926	0.258819	0.92388	-0.382683
587	CON	L100	2	D	350	16.6667	0.793353	0.608762	0.965926	-0.258819	0.382684	-0.923879
587	CON	L100	2	D	450	66.6667	0.923879	0.382684	0.707107	-0.707106	-0.382683	-0.92388
587	CON	L100	2	L	550	83.3333	0.991445	0.130526	0.25882	-0.965926	-0.923879	-0.382684
587	CON	L100	2	L	650	100	0.991445	-0.130526	-0.258818	-0.965926	-0.92388	0.382682
587	CON	L100	2	L	750	83.3333	0.92388	-0.382683	-0.707106	-0.707107	-0.382685	0.923879
587	CON	L100	2	L	850	33.3333	0.793354	-0.608761	-0.965926	-0.25882	0.382682	0.92388
587	CON	L100	2	L	950	33.3333	0.608762	-0.793353	-0.965926	0.258818	0.923879	0.382685
587	CON	L100	2	L	1050	33.3333	0.382684	-0.923879	-0.707108	0.707106	0.92388	-0.382682
587	CON	L100	2	L	1150	100	0.130527	-0.991445	-0.25882	0.965926	0.382685	-0.923879
587	CON	L100	2	L	1250	100	-0.130526	-0.991445	0.258818	0.965926	-0.382682	-0.92388
587	CON	L100	2	L	1350	83.3333	-0.382683	-0.92388	0.707106	0.707108	-0.923879	-0.382685
587	CON	L100	2	L	1450	100	-0.608761	-0.793354	0.965925	0.258821	-0.92388	0.382681
587	CON	L100	2	L	1550	100	-0.793353	-0.608762	0.965926	-0.258817	-0.382686	0.923879
587	CON	L100	2	L	1650	50	-0.923879	-0.382684	0.707108	-0.707106	0.382681	0.923881
587	CON	L100	2	D	2450	100	0.130525	0.991445	0.258816	0.965927	0.38268	0.923881
591	CON	LD	1	D	1750	100	-0.991445	-0.130527	0.258821	-0.965925	0.923878	0.382686
591	CON	LD	1	D	1850	50	-0.991445	0.130525	-0.258817	-0.965926	0.923881	-0.382681
591	CON	LD	1	D	1950	16.6667	-0.92388	0.382682	-0.707105	-0.707108	0.382686	-0.923878
591	CON	LD	1	D	2050	16.6667	-0.793354	0.608761	-0.965925	-0.258821	-0.38268	-0.923881
591	CON	LD	1	D	2150	100	-0.608762	0.793353	-0.965926	0.258817	-0.923878	-0.382687
591	CON	LD	1	D	2250	100	-0.382685	0.923879	-0.707109	0.707105	-0.923881	0.38268
591	CON	LD	1	D	2350	100	-0.130527	0.991445	-0.258822	0.965925	-0.382687	0.923878
591	CON	LD	1	D	150	100	0.382683	0.92388	0.707107	0.707107	0.923879	0.382684
591	CON	LD	1	D	250	100	0.608761	0.793353	0.965926	0.258819	0.92388	-0.382683
591	CON	LD	1	D	350	100	0.793353	0.608762	0.965926	-0.258819	0.382684	-0.923879
591	CON	LD	1	D	450	100	0.923879	0.382684	0.707107	-0.707106	-0.382683	-0.92388
591	CON	LD	1	L	550	33.3333	0.991445	0.130526	0.25882	-0.965926	-0.923879	-0.382684
591	CON	LD	1	L	650	100	0.991445	-0.130526	-0.258818	-0.965926	-0.92388	0.382682
591	CON	LD	1	L	750	100	0.92388	-0.382683	-0.707106	-0.707107	-0.382685	0.923879
591	CON	LD	1	L	850	100	0.793354	-0.608761	-0.965926	-0.25882	0.382682	0.92388
591	CON	LD	1	L	950	100	0.608762	-0.793353	-0.965926	0.258818	0.923879	0.382685
591	CON	LD	1	L	1050	100	0.382684	-0.923879	-0.707108	0.707106	0.92388	-0.382682
591	CON	LD	1	L	1150	100	0.130527	-0.991445	-0.25882	0.965926	0.382685	-0.923879
591	CON	LD	1	L	1250	100	-0.130526	-0.991445	0.258818	0.965926	-0.382682	-0.92388
591	CON	LD	1	L	1350	100	-0.382683	-0.92388	0.707106	0.707108	-0.923879	-0.382685
591	CON	LD	1	L	1450	100	-0.608761	-0.793354	0.965925	0.258821	-0.92388	0.382681
591	CON	LD	1	L	1550	66.6667	-0.793353	-0.608762	0.965926	-0.258817	-0.382686	0.923879
591	CON	LD	1	L	1650	83.3333	-0.923879	-0.382684	0.707108	-0.707106	0.382681	0.923881
591	CON	LD	2	D	1750	100	-0.991445	-0.130527	0.258821	-0.965925	0.923878	0.382686
591	CON	LD	2	D	1850	100	-0.991445	0.130525	-0.258817	-0.965926	0.923881	-0.382681
591	CON	LD	2	D	1950	16.6667	-0.92388	0.382682	-0.707105	-0.707108	0.382686	-0.923878
591	CON	LD	2	D	2050	0	-0.793354	0.608761	-0.965925	-0.258821	-0.38268	-0.923881
591	CON	LD	2	D	2150	50	-0.608762	0.793353	-0.965926	0.258817	-0.923878	-0.382687
591	CON	LD	2	D	2250	100	-0.608762	0.793353	-0.965926	0.258817	-0.923878	-0.382687
591	CON	LD	2	D	2350	100	-0.130527	0.991445	-0.258822	0.965925	-0.382687	0.923878
591	CON	LD	2	D	2450	83.3333	0.130525	0.991445	0.258816	0.965927	0.38268	0.923881
591	CON	LD	2	D	150	100	0.382683	0.92388	0.707107	0.707107	0.923879	0.382684
591	CON	LD	2	D	250	83.3333	0.608761	0.793353	0.965926	0.258819	0.92388	-0.382683
591	CON	LD	2	D	350	16.6667	0.793353	0.608762	0.965926	-0.258819	0.382684	-0.923879
591	CON	LD	2	D	450	66.6667	0.923879	0.382684	0.707107	-0.707106	-0.382683	-0.92388
591	CON	LD	2	L	550	100	0.991445	0.130526	0.25882	-0.965926	-0.923879	-0.382684
591	CON	LD	2	L	650	50	0.991445	-0.130526	-0.258818	-0.965926	-0.92388	0.382682
591	CON	LD	2	L	750	100	0.92388	-0.382683	-0.707106	-0.707107	-0.382685	0.923879
591	CON	LD	2	L	850	100	0.793354	-0.608761	-0.965926	-0.25882	0.382682	0.92388
591	CON	LD	2	L	950	100	0.608762	-0.793353	-0.965926	0.258818	0.923879	0.382685
591	CON	LD	2	L	1050	100	0.382684	-0.923879	-0.707108	0.707106	0.92388	-0.382682
591	CON	LD	2	L	1150	50	0.130527	-0.991445	-0.25882	0.965926	0.382685	-0.923879
591	CON	LD	2	L	1250	100	-0.130526	-0.991445	0.258818	0.965926	-0.382682	-0.92388
591	CON	LD	2	L	1350	100	-0.382683	-0.92388	0.707106	0.707108	-0.923879	-0.382685
591	CON	LD	2	L	1450	100	-0.608761	-0.793354	0.965925	0.258821	-0.92388	0.382681
591	CON	LD	2	L	1550	100	-0.793353	-0.608762	0.965926	-0.258817	-0.382686	0.923879
591	CON	LD	2	L	1650	66.6667	-0.923879	-0.382684	0.707108	-0.707106	0.382681	0.923881
591	CON	LD	2	D	2450	100	0.130525	0.991445	0.258816	0.965927	0.38268	0.923881

## Sheet: Fecal_data
ID	Diet	Light	Period_of_day	Corticosterone (pg/mL)	Feces Weight (Average - g/day)	Cort_Output (pg/g)
504	CON	L100	Day	2942	0.3645	5254.09
504	CON	L100	Night	1746	0.885	7645.77
505	CON	LD	Day	3230	0.54245	8614.13
505	CON	LD	Night	2989	1.0528	15092.7
509	HF	L100	Day	2652	0.67385	8772.95
509	HF	L100	Night	3515	0.801	13774.5
513	CON	LD	Day	1436	0.48475	3454.6
513	CON	LD	Night	3092	0.4477	6736.2
514	HF	L100	Day	1569	1.0865	8498.1
514	HF	L100	Night	1903	2.7621	25197.9
515	CON	L100	Day	5765	0.65805	18326.9
515	CON	L100	Night	4367	0.5785	12204.4
516	HF	LD	Day	2103	0.39605	4113.05
516	HF	LD	Night	2242	0.8379	9213.2
517	CON	LD	Day	1484	0.39585	2865.57
517	CON	LD	Night	1019	0.3994	1978.55
519	CON	LD	Day	1714	0.4193	3521.22
519	CON	LD	Night	2224	0.64275	7034.82
520	HF	LD	Day	1665	0.6857	5663.15
520	HF	LD	Night	2666	0.9489	12168.2
522	HF	L100	Day	1811	0.795	6982.27
522	HF	L100	Night	1669	0.9799	7942.95
524	HF	LD	Day	2931	0.3062	4341.91
525	CON	L100	Day	874.9	0.7477	3177.09
525	CON	L100	Night	1973	0.58125	5666.04
526	HF	L100	Day	2369	0.7634	8979.62
526	HF	L100	Night	2044	0.84145	8455.87
527	CON	L100	Day	1945	0.68975	6512.45
527	CON	L100	Night	2973	0.6863	9795.34
529	HF	L100	Day	1273	0.9503	5956.34
529	HF	L100	Night	1472	0.49775	3612.86
530	CON	LD	Day	1467	0.3082	2226.14
530	CON	LD	Night	1759	0.69065	5963.93
531	HF	L100	Day	2038	0.7553	7597.74
531	HF	L100	Night	2691	0.56045	7317.67
534	HF	L100	Day	1780	0.7638	6740.53
534	HF	L100	Night	2434	0.83695	10119.9
535	HF	LD	Day	559.4	0.5125	1402.61
535	HF	LD	Night	1750	0.982	8507.43
540	HF	LD	Day	1566	0.6175	4796.65
540	HF	LD	Night	1328	0.7947	5039.93
541	CON	L100	Day	2696	0.62705	8154.98
541	CON	L100	Night	1848	0.7383	6681.58

## Sheet: Feed_Intake
Gestation								Lactation								EP	Early pregnancy
ID	Term	Light	Diet	Time	FeedIntake_g	FeedIntake_Kcal		ID	Term	Light	Diet	Time	FeedIntake_g	FeedIntake_Kcal		MP	Mid pregnancy
502	EP	L5	CON	Night	.	.		502	P	L5	CON	Day	.	.		LP	Late Pregnancy
502	MP	L5	CON	Night	3.65	14.0525		502	EL	L5	CON	Day	5.25	20.2125		P	Parturition
502	LP	L5	CON	Night	2.15	8.2775		502	ML	L5	CON	Day	5.45	20.9825		EL	Early lactation
505	EP	LD	CON	Night	2.05	7.8925		502	LL	L5	CON	Day	2.9	11.165		ML	Mid Lactation
505	MP	LD	CON	Night	2.96667	11.4217		504	P	L100	CON	Day	0.7	2.695		LL	Late lactation
505	LP	LD	CON	Night	3.76667	14.5017		504	EL	L100	CON	Day	2.2	8.47
507	EP	L5	CON	Night	1	3.85		504	ML	L100	CON	Day	2.6	10.01
507	MP	L5	CON	Night	1.46667	5.64667		504	LL	L100	CON	Day	6.1	23.485
507	LP	L5	CON	Night	2.12	8.162		505	P	LD	CON	Day	0.9	3.465
513	EP	LD	CON	Night	1.225	4.71625		505	EL	LD	CON	Day	1.4	5.39
513	MP	LD	CON	Night	3.1	11.935		505	ML	LD	CON	Day	2.86667	11.0367
513	LP	LD	CON	Night	3.73333	14.3733		505	LL	LD	CON	Day	3.3	12.705
515	EP	L100	CON	Night	1.7	6.545		507	P	L5	CON	Day	0.5	1.925
515	MP	L100	CON	Night	2.03333	7.82833		507	EL	L5	CON	Day	4.25	16.3625
515	LP	L100	CON	Night	2.725	10.4913		507	ML	L5	CON	Day	4.275	16.4588
517	EP	LD	CON	Night	.	.		507	LL	L5	CON	Day	4.2	16.17
517	MP	LD	CON	Night	1.8	6.93		513	P	LD	CON	Day	1.5	5.775
517	LP	LD	CON	Night	4.9	18.865		513	EL	LD	CON	Day	3.35	12.8975
519	EP	LD	CON	Night	1.35	5.1975		513	ML	LD	CON	Day	3.75	14.4375
519	MP	LD	CON	Night	3.275	12.6088		513	LL	LD	CON	Day	4.6	17.71
519	LP	LD	CON	Night	3.425	13.1862		515	P	L100	CON	Day	.	.
525	EP	L5	CON	Night	0.4	1.54		515	EL	L100	CON	Day	3.4	13.09
525	MP	L5	CON	Night	1.7	6.545		515	ML	L100	CON	Day	6.75	25.9875
525	LP	L5	CON	Night	2.35	9.0475		515	LL	L100	CON	Day	7.6	29.26
530	EP	LD	CON	Night	.	.		517	P	LD	CON	Day	2.8	10.78
530	MP	LD	CON	Night	.	.		517	EL	LD	CON	Day	4	15.4
530	LP	LD	CON	Night	3	11.55		517	ML	LD	CON	Day	4.15	15.9775
538	EP	L5	CON	Night	1.7	6.545		517	LL	LD	CON	Day	3.3	12.705
538	MP	L5	CON	Night	1.675	6.44875		519	P	LD	CON	Day	0.1	0.385
538	LP	L5	CON	Night	2.25	8.6625		519	EL	LD	CON	Day	2.375	9.14375
540	EP	LD	CON	Night	2.05	7.8925		519	ML	LD	CON	Day	.	.
540	MP	LD	CON	Night	1.63333	6.28833		519	LL	LD	CON	Day	4	15.4
540	LP	LD	CON	Night	2.46667	9.49667		525	P	L5	CON	Day	1.5	5.775
541	EP	L100	CON	Night	3.06667	11.8067		525	EL	L5	CON	Day	4.6	17.71
541	MP	L100	CON	Night	1.6	6.16		525	ML	L5	CON	Day	6.95	26.7575
541	LP	L100	CON	Night	3.13333	12.0633		525	LL	L5	CON	Day	2.8	10.78
552	EP	L5	CON	Night	0.8	3.08		527	P	L100	CON	Day	2.5	9.625
552	MP	L5	CON	Night	1.6	6.16		527	EL	L100	CON	Day	4.7	18.095
552	LP	L5	CON	Night	3.1	11.935		527	ML	L100	CON	Day	5.05	19.4425
555	EP	L100	CON	Night	3.45	13.2825		527	LL	L100	CON	Day	3.8	14.63
555	MP	L100	CON	Night	1.675	6.44875		528	P	L5	CON	Day	1.5	5.775
555	LP	L100	CON	Night	3.675	14.1487		528	EL	L5	CON	Day	2.4	9.24
557	EP	L100	CON	Night	2.6	10.01		528	ML	L5	CON	Day	4.25	16.3625
557	MP	L100	CON	Night	1.475	5.67875		528	LL	L5	CON	Day	5.85	22.5225
557	LP	L100	CON	Night	4.35	16.7475		530	P	LD	CON	Day	1.3	5.005
558	EP	L100	CON	Night	.	.		530	EL	LD	CON	Day	1.7	6.545
558	MP	L100	CON	Night	1.7	6.545		530	ML	LD	CON	Day	3.25	12.5125
558	LP	L100	CON	Night	4.475	17.2287		530	LL	LD	CON	Day	5	19.25
563	EP	L5	CON	Night	2.6	10.01		538	P	L5	CON	Day	1.3	5.005
563	MP	L5	CON	Night	1.73333	6.67333		538	EL	L5	CON	Day	2.85	10.9725
563	LP	L5	CON	Night	1.55	5.9675		538	ML	L5	CON	Day	2	7.7
565	EP	LD	CON	Night	3.45	13.2825		538	LL	L5	CON	Day	4.73333	18.2233
565	MP	LD	CON	Night	4.7	18.095		541	P	L100	CON	Day	1.9	7.315
565	LP	LD	CON	Night	4.76667	18.3517		541	EL	L100	CON	Day	4.35	16.7475
568	EP	LD	CON	Night	.	.		541	ML	L100	CON	Day	5.6	21.56
568	MP	LD	CON	Night	3	11.55		541	LL	L100	CON	Day	3.7	14.245
568	LP	LD	CON	Night	4.65	17.9025		552	P	L5	CON	Day	1.3	5.005
571	EP	L100	CON	Night	2.2	8.47		552	EL	L5	CON	Day	3.5	13.475
571	MP	L100	CON	Night	1.53333	5.90333		552	ML	L5	CON	Day	6.35	24.4475
571	LP	L100	CON	Night	4.53333	17.4533		552	LL	L5	CON	Day	3.73333	14.3733
575	EP	L5	CON	Night	1.15	4.4275		555	P	L100	CON	Day	.	.
575	MP	L5	CON	Night	2.175	8.37375		555	EL	L100	CON	Day	4.105	15.8043
575	LP	L5	CON	Night	2.7	10.395		555	ML	L100	CON	Day	4	15.4
580	EP	LD	CON	Night	2.2	8.47		555	LL	L100	CON	Day	4.5	17.325
580	MP	LD	CON	Night	2.76667	10.6517		557	P	L100	CON	Day	.	.
580	LP	LD	CON	Night	2.66667	10.2667		557	EL	L100	CON	Day	7.55	29.0675
587	EP	L100	CON	Night	2.35	9.0475		557	ML	L100	CON	Day	4	15.4
587	MP	L100	CON	Night	1.55	5.9675		557	LL	L100	CON	Day	5.8	22.33
587	LP	L100	CON	Night	3.475	13.3788		558	P	L100	CON	Day	.	.
589	EP	L5	CON	Night	0.65	2.5025		558	EL	L100	CON	Day	5.1	19.635
589	MP	L5	CON	Night	2.575	9.91375		558	ML	L100	CON	Day	5	19.25
589	LP	L5	CON	Night	2.275	8.75875		558	LL	L100	CON	Day	8.7	33.495
591	EP	LD	CON	Night	.	.		563	P	L5	CON	Day	2.1	8.085
591	MP	LD	CON	Night	3.6	13.86		563	EL	L5	CON	Day	2.16667	8.34167
591	LP	LD	CON	Night	4.625	17.8063		563	ML	L5	CON	Day	5.86667	22.5867
592	EP	L100	CON	Night	1.55	5.9675		563	LL	L5	CON	Day	8.45	32.5325
592	MP	L100	CON	Night	3.9	15.015		565	P	LD	CON	Day	0.3	1.155
592	LP	L100	CON	Night	4.275	16.4588		565	EL	LD	CON	Day	2.25	8.6625
502	EP	L5	CON	Day	.	.		565	ML	LD	CON	Day	3.2	12.32
502	MP	L5	CON	Day	0.85	3.2725		565	LL	LD	CON	Day	5.3	20.405
502	LP	L5	CON	Day	2.53333	9.75333		568	P	LD	CON	Day	.	.
505	EP	LD	CON	Day	0.35	1.3475		568	EL	LD	CON	Day	3.025	11.6463
505	MP	LD	CON	Day	0.325	1.25125		568	ML	LD	CON	Day	4.75	18.2875
505	LP	LD	CON	Day	1.525	5.87125		568	LL	LD	CON	Day	4.2	16.17
507	EP	L5	CON	Day	2.2	8.47		571	P	L100	CON	Day	2.6	10.01
507	MP	L5	CON	Day	2.2	8.47		571	EL	L100	CON	Day	4.7	18.095
507	LP	L5	CON	Day	2.21667	8.53417		571	ML	L100	CON	Day	4.9	18.865
513	EP	LD	CON	Day	0.725	2.79125		571	LL	L100	CON	Day	4.4	16.94
513	MP	LD	CON	Day	0.325	1.25125		572	P	LD	CON	Day	2.6	10.01
513	LP	LD	CON	Day	0.575	2.21375		572	EL	LD	CON	Day	3.63333	13.9883
515	EP	L100	CON	Day	2.125	8.18125		572	ML	LD	CON	Day	5.16667	19.8917
515	MP	L100	CON	Day	1.725	6.64125		572	LL	LD	CON	Day	7.45	28.6825
515	LP	L100	CON	Day	1.3	5.005		573	P	L100	CON	Day	3.9	15.015
517	EP	LD	CON	Day	.	.		573	EL	L100	CON	Day	3.53333	13.6033
517	MP	LD	CON	Day	0.5	1.925		573	ML	L100	CON	Day	6.33333	24.3833
517	LP	LD	CON	Day	0.5	1.925		573	LL	L100	CON	Day	7.95	30.6075
519	EP	LD	CON	Day	0.266667	1.02667		575	P	L5	CON	Day	.	.
519	MP	LD	CON	Day	0.425	1.63625		575	EL	L5	CON	Day	3.46667	13.3467
519	LP	LD	CON	Day	0.72	2.772		575	ML	L5	CON	Day	6.15	23.6775
525	EP	L5	CON	Day	1.43333	5.51833		575	LL	L5	CON	Day	6.96667	26.8217
525	MP	L5	CON	Day	1.875	7.21875		580	P	LD	CON	Day	0	0
525	LP	L5	CON	Day	1.82	7.007		580	EL	LD	CON	Day	3.25	12.5125
530	EP	LD	CON	Day	.	.		580	ML	LD	CON	Day	3.825	14.7263
530	MP	LD	CON	Day	.	.		580	LL	LD	CON	Day	3.6	13.86
530	LP	LD	CON	Day	1.6	6.16		583	P	L5	CON	Day	0.1	0.385
538	EP	L5	CON	Day	0.933333	3.59333		583	EL	L5	CON	Day	1.2	4.62
538	MP	L5	CON	Day	2.4	9.24		583	ML	L5	CON	Day	3.45	13.2825
538	LP	L5	CON	Day	1.38	5.313		583	LL	L5	CON	Day	4.4	16.94
540	EP	LD	CON	Day	0.633333	2.43833		584	P	L100	CON	Day	1	3.85
540	MP	LD	CON	Day	0.7	2.695		584	EL	L100	CON	Day	4.5	17.325
540	LP	LD	CON	Day	1.16667	4.49167		584	ML	L100	CON	Day	6.5	25.025
541	EP	L100	CON	Day	2	7.7		584	LL	L100	CON	Day	4.9	18.865
541	MP	L100	CON	Day	2.9	11.165		587	P	L100	CON	Day	2.1	8.085
541	LP	L100	CON	Day	2.45	9.4325		587	EL	L100	CON	Day	5.2	20.02
552	EP	L5	CON	Day	1.83333	7.05832		587	ML	L100	CON	Day	4.6	17.71
552	MP	L5	CON	Day	0.925	3.56125		587	LL	L100	CON	Day	6.65	25.6025
552	LP	L5	CON	Day	1.03333	3.97833		589	P	L5	CON	Day	.	.
555	EP	L100	CON	Day	1.76667	6.80167		589	EL	L5	CON	Day	3.2	12.32
555	MP	L100	CON	Day	2.15	8.2775		589	ML	L5	CON	Day	6.4	24.64
555	LP	L100	CON	Day	1.42	5.467		589	LL	L5	CON	Day	8.9	34.265
557	EP	L100	CON	Day	1.075	4.13875		591	P	LD	CON	Day	.	.
557	MP	L100	CON	Day	2.64	10.164		591	EL	LD	CON	Day	2.36667	9.11167
557	LP	L100	CON	Day	1.725	6.64125		591	ML	LD	CON	Day	3.6	13.86
558	EP	L100	CON	Day	2.3	8.855		591	LL	LD	CON	Day	4.23333	16.2983
558	MP	L100	CON	Day	2.5	9.625		592	P	L100	CON	Day	.	.
558	LP	L100	CON	Day	1.24	4.774		592	EL	L100	CON	Day	5.8	22.33
563	EP	L5	CON	Day	0.4	1.54		592	ML	L100	CON	Day	5.65	21.7525
563	MP	L5	CON	Day	1.725	6.64125		592	LL	L100	CON	Day	4.26667	16.4267
563	LP	L5	CON	Day	3.06	11.781		502	P	L5	CON	Night	.	.
565	EP	LD	CON	Day	0.766667	2.95167		502	EL	L5	CON	Night	4.8	18.48
565	MP	LD	CON	Day	0.35	1.3475		502	ML	L5	CON	Night	6.025	23.1963
565	LP	LD	CON	Day	0.8	3.08		502	LL	L5	CON	Night	.	.
568	EP	LD	CON	Day	0.2	0.77		504	P	L100	CON	Night	0.1	0.385
568	MP	LD	CON	Day	0	0		504	EL	L100	CON	Night	3.05	11.7425
568	LP	LD	CON	Day	0.18	0.693		504	ML	L100	CON	Night	8.03333	30.9283
571	EP	L100	CON	Day	1.46667	5.64667		504	LL	L100	CON	Night	3.3	12.705
571	MP	L100	CON	Day	1.8	6.93		505	P	LD	CON	Night	1.7	6.545
571	LP	L100	CON	Day	1.025	3.94625		505	EL	LD	CON	Night	6.55	25.2175
575	EP	L5	CON	Day	0.4	1.54		505	ML	LD	CON	Night	9.65	37.1525
575	MP	L5	CON	Day	1.9	7.315		505	LL	LD	CON	Night	10.8	41.58
575	LP	L5	CON	Day	2.98	11.473		507	P	L5	CON	Night	0.4	1.54
580	EP	LD	CON	Day	0.766667	2.95167		507	EL	L5	CON	Night	5.5	21.175
580	MP	LD	CON	Day	1.225	4.71625		507	ML	L5	CON	Night	7.175	27.6238
580	LP	LD	CON	Day	1.6	6.16		507	LL	L5	CON	Night	.	.
587	EP	L100	CON	Day	0.85	3.2725		513	P	LD	CON	Night	2.8	10.78
587	MP	L100	CON	Day	2.78	10.703		513	EL	LD	CON	Night	3.3	12.705
587	LP	L100	CON	Day	1.76	6.776		513	ML	LD	CON	Night	6.6	25.41
589	EP	L5	CON	Day	1.05	4.0425		513	LL	LD	CON	Night	.	.
589	MP	L5	CON	Day	1.34	5.159		515	P	L100	CON	Night	.	.
589	LP	L5	CON	Day	2.94	11.319		515	EL	L100	CON	Night	5.2	20.02
591	EP	LD	CON	Day	.	.		515	ML	L100	CON	Night	7.2	27.72
591	MP	LD	CON	Day	0.45	1.7325		515	LL	L100	CON	Night	6.7	25.795
591	LP	LD	CON	Day	1.4	5.39		517	P	LD	CON	Night	1.2	4.62
592	EP	L100	CON	Day	1.1	4.235		517	EL	LD	CON	Night	3.7	14.245
592	MP	L100	CON	Day	2.7	10.395		517	ML	LD	CON	Night	6.9	26.565
592	LP	L100	CON	Day	1.14	4.389		517	LL	LD	CON	Night	.	.
506	EP	L5	HF	Night	1.725	9.039		519	P	LD	CON	Night	.	.
506	MP	L5	HF	Night	1.33333	6.98667		519	EL	LD	CON	Night	5.45	20.9825
506	LP	L5	HF	Night	3.46667	18.1653		519	ML	LD	CON	Night	7.9	30.415
509	EP	L100	HF	Night	2.75	14.41		519	LL	LD	CON	Night	6.9	26.565
509	MP	L100	HF	Night	0.9	4.716		525	P	L5	CON	Night	.	.
509	LP	L100	HF	Night	3.76667	19.7373		525	EL	L5	CON	Night	5.3	20.405
511	EP	L5	HF	Night	1.275	6.681		525	ML	L5	CON	Night	5.5	21.175
511	MP	L5	HF	Night	1.325	6.943		525	LL	L5	CON	Night	3.95	15.2075
511	LP	L5	HF	Night	3.075	16.113		527	P	L100	CON	Night	3.8	14.63
514	EP	L100	HF	Night	1.53333	8.03467		527	EL	L100	CON	Night	5.8	22.33
514	MP	L100	HF	Night	1.5	7.86		527	ML	L100	CON	Night	7.1	27.335
514	LP	L100	HF	Night	2.7	14.148		527	LL	L100	CON	Night	.	.
516	EP	LD	HF	Night	2.45	12.838		528	P	L5	CON	Night	1.5	5.775
516	MP	LD	HF	Night	2.025	10.611		528	EL	L5	CON	Night	2.8	10.78
516	LP	LD	HF	Night	3.225	16.899		528	ML	L5	CON	Night	5.1	19.635
522	EP	L100	HF	Night	1.9	9.956		528	LL	L5	CON	Night	3.65	14.0525
522	MP	L100	HF	Night	1.23333	6.46267		530	P	LD	CON	Night	3.2	12.32
522	LP	L100	HF	Night	1.93333	10.1307		530	EL	LD	CON	Night	3.25	12.5125
524	EP	LD	HF	Night	3	15.72		530	ML	LD	CON	Night	8.15	31.3775
524	MP	LD	HF	Night	2.075	10.873		530	LL	LD	CON	Night	9.3	35.805
524	LP	LD	HF	Night	2.7	14.148		538	P	L5	CON	Night	.	.
529	EP	L100	HF	Night	1.53333	8.03467		538	EL	L5	CON	Night	4.975	19.1537
529	MP	L100	HF	Night	1.33333	6.98667		538	ML	L5	CON	Night	4.9	18.865
529	LP	L100	HF	Night	2.15	11.266		538	LL	L5	CON	Night	5.95	22.9075
531	EP	L100	HF	Night	1.85	9.694		541	P	L100	CON	Night	1.7	6.545
531	MP	L100	HF	Night	2.7	14.148		541	EL	L100	CON	Night	3.1	11.935
531	LP	L100	HF	Night	2.1	11.004		541	ML	L100	CON	Night	7.16667	27.5917
534	EP	L100	HF	Night	1.84	9.6416		541	LL	L100	CON	Night	9.6	36.96
534	MP	L100	HF	Night	1.175	6.157		552	P	L5	CON	Night	.	.
534	LP	L100	HF	Night	2.43333	12.7507		552	EL	L5	CON	Night	3.86667	14.8867
536	EP	L5	HF	Night	2.3	12.052		552	ML	L5	CON	Night	6.4	24.64
536	MP	L5	HF	Night	1.2	6.288		552	LL	L5	CON	Night	6.73333	25.9233
536	LP	L5	HF	Night	2.35	12.314		555	P	L100	CON	Night	.	.
539	EP	L5	HF	Night	1.95	10.218		555	EL	L100	CON	Night	5.03333	19.3783
539	MP	L5	HF	Night	1.375	7.205		555	ML	L100	CON	Night	6.5	25.025
539	LP	L5	HF	Night	1.45	7.598		555	LL	L100	CON	Night	11.2333	43.2483
553	EP	L5	HF	Night	2.33333	12.2267		557	P	L100	CON	Night	.	.
553	MP	L5	HF	Night	1.3	6.812		557	EL	L100	CON	Night	3	11.55
553	LP	L5	HF	Night	5.175	27.117		557	ML	L100	CON	Night	6.55	25.2175
554	EP	L5	HF	Night	1.5	7.86		557	LL	L100	CON	Night	8.65	33.3025
554	MP	L5	HF	Night	1.55	8.122		558	P	L100	CON	Night	.	.
554	LP	L5	HF	Night	3.025	15.851		558	EL	L100	CON	Night	4.16667	16.0417
556	EP	L5	HF	Night	1.9	9.956		558	ML	L100	CON	Night	6.2	23.87
556	MP	L5	HF	Night	1.575	8.253		558	LL	L100	CON	Night	6.33333	24.3833
556	LP	L5	HF	Night	0.8	4.192		563	P	L5	CON	Night	2.2	8.47
564	EP	L5	HF	Night	2.3	12.052		563	EL	L5	CON	Night	5.63333	21.6883
564	MP	L5	HF	Night	1.375	7.205		563	ML	L5	CON	Night	5.45	20.9825
564	LP	L5	HF	Night	1.5	7.86		563	LL	L5	CON	Night	5.1	19.635
566	EP	LD	HF	Night	.	.		565	P	LD	CON	Night	.	.
566	MP	LD	HF	Night	2.2	11.528		565	EL	LD	CON	Night	6.1	23.485
566	LP	LD	HF	Night	3.225	16.899		565	ML	LD	CON	Night	8.2	31.57
567	EP	LD	HF	Night	2.2	11.528		565	LL	LD	CON	Night	8.43333	32.4683
567	MP	LD	HF	Night	2.33333	12.2267		568	P	LD	CON	Night	.	.
567	LP	LD	HF	Night	2.66667	13.9733		568	EL	LD	CON	Night	6.66667	25.6667
570	EP	L100	HF	Night	.	.		568	ML	LD	CON	Night	7.8	30.03
570	MP	L100	HF	Night	1.575	8.253		568	LL	LD	CON	Night	9.63333	37.0883
570	LP	L100	HF	Night	1.7	8.908		571	P	L100	CON	Night	1.1	4.235
578	EP	L100	HF	Night	2.1	11.004		571	EL	L100	CON	Night	3.8	14.63
578	MP	L100	HF	Night	1.33333	6.98667		571	ML	L100	CON	Night	7.55	29.0675
578	LP	L100	HF	Night	2.4	12.576		571	LL	L100	CON	Night	8.3	31.955
585	EP	LD	HF	Night	.	.		572	P	LD	CON	Night	1.1	4.235
585	MP	LD	HF	Night	2.05	10.742		572	EL	LD	CON	Night	5.86667	22.5867
585	LP	LD	HF	Night	2.775	14.541		572	ML	LD	CON	Night	7.75	29.8375
586	EP	LD	HF	Night	.	.		572	LL	LD	CON	Night	8.15	31.3775
586	MP	LD	HF	Night	2.15	11.266		573	P	L100	CON	Night	2	7.7
586	LP	LD	HF	Night	2.75	14.41		573	EL	L100	CON	Night	4.36667	16.8117
588	EP	L5	HF	Night	1.9	9.956		573	ML	L100	CON	Night	7.05	27.1425
588	MP	L5	HF	Night	2.7	14.148		573	LL	L100	CON	Night	6.45	24.8325
588	LP	L5	HF	Night	2.6	13.624		575	P	L5	CON	Night	.	.
590	EP	L100	HF	Night	.	.		575	EL	L5	CON	Night	6.45	24.8325
590	MP	L100	HF	Night	1.46667	7.68533		575	ML	L5	CON	Night	6.65	25.6025
590	LP	L100	HF	Night	1.725	9.039		575	LL	L5	CON	Night	7.25	27.9125
506	EP	L5	HF	Day	1.3	6.812		580	P	LD	CON	Night	3.3	12.705
506	MP	L5	HF	Day	1.75	9.17		580	EL	LD	CON	Night	2.75	10.5875
506	LP	L5	HF	Day	1.4	7.336		580	ML	LD	CON	Night	8.13333	31.3133
509	EP	L100	HF	Day	1.13333	5.93867		580	LL	LD	CON	Night	8.5	32.725
509	MP	L100	HF	Day	2.26667	11.8773		583	P	L5	CON	Night	5.5	21.175
509	LP	L100	HF	Day	1.15	6.026		583	EL	L5	CON	Night	4.65	17.9025
511	EP	L5	HF	Day	1.3	6.812		583	ML	L5	CON	Night	10.7	41.195
511	MP	L5	HF	Day	1.98	10.3752		583	LL	L5	CON	Night	10.8	41.58
511	LP	L5	HF	Day	1.82	9.5368		584	P	L100	CON	Night	1.8	6.93
514	EP	L100	HF	Day	0.9	4.716		584	EL	L100	CON	Night	3.05	11.7425
514	MP	L100	HF	Day	0.76	3.9824		584	ML	L100	CON	Night	7.76667	29.9017
514	LP	L100	HF	Day	1.4	7.336		584	LL	L100	CON	Night	8.4	32.34
516	EP	LD	HF	Day	0.166667	0.873333		587	P	L100	CON	Night	0.2	0.77
516	MP	LD	HF	Day	0.6	3.144		587	EL	L100	CON	Night	4.2	16.17
516	LP	LD	HF	Day	1.24	6.4976		587	ML	L100	CON	Night	7.9	30.415
522	EP	L100	HF	Day	0.25	1.31		587	LL	L100	CON	Night	6.7	25.795
522	MP	L100	HF	Day	1.525	7.991		589	P	L5	CON	Night	.	.
522	LP	L100	HF	Day	1.6	8.384		589	EL	L5	CON	Night	8.4	32.34
524	EP	LD	HF	Day	0.75	3.93		589	ML	L5	CON	Night	7	26.95
524	MP	LD	HF	Day	0.92	4.8208		589	LL	L5	CON	Night	6.43333	24.7683
524	LP	LD	HF	Day	0.8	4.192		591	P	LD	CON	Night	.	.
529	EP	L100	HF	Day	1.23333	6.46267		591	EL	LD	CON	Night	9.85	37.9225
529	MP	L100	HF	Day	1.7	8.908		591	ML	LD	CON	Night	9.95	38.3075
529	LP	L100	HF	Day	1.14	5.9736		591	LL	LD	CON	Night	11.35	43.6975
531	EP	L100	HF	Day	1.05	5.502		592	P	L100	CON	Night	.	.
531	MP	L100	HF	Day	1.62	8.4888		592	EL	L100	CON	Night	4.03333	15.5283
531	LP	L100	HF	Day	2.63333	13.7987		592	ML	L100	CON	Night	4.9	18.865
534	EP	L100	HF	Day	0.9	4.716		592	LL	L100	CON	Night	10.2333	39.3983
534	MP	L100	HF	Day	1.6	8.384		506	P	L5	HF	Day	0.4	2.096
534	LP	L100	HF	Day	1.65	8.646		506	EL	L5	HF	Day	3.8	19.912
536	EP	L5	HF	Day	0.6	3.144		506	ML	L5	HF	Day	6.075	31.833
536	MP	L5	HF	Day	1.7	8.908		506	LL	L5	HF	Day	3.4	17.816
536	LP	L5	HF	Day	2.33333	12.2267		509	P	L100	HF	Day	.	.
539	EP	L5	HF	Day	0.9	4.716		509	EL	L100	HF	Day	3	15.72
539	MP	L5	HF	Day	1.74	9.1176		509	ML	L100	HF	Day	3.9	20.436
539	LP	L5	HF	Day	1.9	9.956		509	LL	L100	HF	Day	5.56667	29.1693
553	EP	L5	HF	Day	0.266667	1.39733		511	P	L5	HF	Day	0.5	2.62
553	MP	L5	HF	Day	3.725	19.519		511	EL	L5	HF	Day	3.3	17.292
553	LP	L5	HF	Day	4.36	22.8464		511	ML	L5	HF	Day	5.275	27.641
554	EP	L5	HF	Day	1.16667	6.11333		511	LL	L5	HF	Day	4.5	23.58
554	MP	L5	HF	Day	0.925	4.847		514	P	L100	HF	Day	.	.
554	LP	L5	HF	Day	1.68	8.8032		514	EL	L100	HF	Day	3.3	17.292
556	EP	L5	HF	Day	0.7	3.668		514	ML	L100	HF	Day	6.2	32.488
556	MP	L5	HF	Day	1.6	8.384		514	LL	L100	HF	Day	6.25	32.75
556	LP	L5	HF	Day	2.6	13.624		516	P	LD	HF	Day	.	.
564	EP	L5	HF	Day	0.525	2.751		516	EL	LD	HF	Day	2.4	12.576
564	MP	L5	HF	Day	1.46	7.6504		516	ML	LD	HF	Day	2.55	13.362
564	LP	L5	HF	Day	2.03333	10.6547		516	LL	LD	HF	Day	2.35	12.314
566	EP	LD	HF	Day	0.3	1.572		520	P	LD	HF	Day	2.1	11.004
566	MP	LD	HF	Day	0.55	2.882		520	EL	LD	HF	Day	1.53333	8.03467
566	LP	LD	HF	Day	0.4	2.096		520	ML	LD	HF	Day	2.65	13.886
567	EP	LD	HF	Day	0.2	1.048		520	LL	LD	HF	Day	4.15	21.746
567	MP	LD	HF	Day	0.325	1.703		521	P	L5	HF	Day	0.1	0.524
567	LP	LD	HF	Day	0.475	2.489		521	EL	L5	HF	Day	2.15	11.266
570	EP	L100	HF	Day	.	.		521	ML	L5	HF	Day	3.525	18.471
570	MP	L100	HF	Day	1.075	5.633		521	LL	L5	HF	Day	2.7	14.148
570	LP	L100	HF	Day	2.12	11.1088		522	P	L100	HF	Day	1.8	9.432
578	EP	L100	HF	Day	1.5	7.86		522	EL	L100	HF	Day	3	15.72
578	MP	L100	HF	Day	1.65	8.646		522	ML	L100	HF	Day	6	31.44
578	LP	L100	HF	Day	1.475	7.729		522	LL	L100	HF	Day	3.6	18.864
585	EP	LD	HF	Day	0.1	0.524		524	P	LD	HF	Day	0.2	1.048
585	MP	LD	HF	Day	0.425	2.227		524	EL	LD	HF	Day	3.2	16.768
585	LP	LD	HF	Day	0.98	5.1352		524	ML	LD	HF	Day	3	15.72
586	EP	LD	HF	Day	.	.		524	LL	LD	HF	Day	2.4	12.576
586	MP	LD	HF	Day	0.7	3.668		526	P	L100	HF	Day	3	15.72
586	LP	LD	HF	Day	1.46667	7.68533		526	EL	L100	HF	Day	3.9	20.436
588	EP	L5	HF	Day	1.33333	6.98667		526	ML	L100	HF	Day	5.96667	31.2653
588	MP	L5	HF	Day	1.325	6.943		526	LL	L100	HF	Day	2.6	13.624
588	LP	L5	HF	Day	1.825	9.563		529	P	L100	HF	Day	0.8	4.192
590	EP	L100	HF	Day	0.75	3.93		529	EL	L100	HF	Day	3.8	19.912
590	MP	L100	HF	Day	1.63333	8.55867		529	ML	L100	HF	Day	4.825	25.283
590	LP	L100	HF	Day	1.06667	5.58933		529	LL	L100	HF	Day	3.2	16.768
								531	P	L100	HF	Day	1	5.24
								531	EL	L100	HF	Day	3.55	18.602
								531	ML	L100	HF	Day	8.05	42.182
								531	LL	L100	HF	Day	7.95	41.658
								534	P	L100	HF	Day	2.8	14.672
								534	EL	L100	HF	Day	4.66667	24.4533
								534	ML	L100	HF	Day	6.4	33.536
								534	LL	L100	HF	Day	5.55	29.082
								535	P	LD	HF	Day	2.1	11.004
								535	EL	LD	HF	Day	9.63333	50.4787
								535	ML	LD	HF	Day	3.45	18.078
								535	LL	LD	HF	Day	5.25	27.51
								536	P	L5	HF	Day	1.8	9.432
								536	EL	L5	HF	Day	3	15.72
								536	ML	L5	HF	Day	4.45	23.318
								536	LL	L5	HF	Day	6.8	35.632
								539	P	L5	HF	Day	1.6	8.384
								539	EL	L5	HF	Day	4.1	21.484
								539	ML	L5	HF	Day	6.15	32.226
								539	LL	L5	HF	Day	7.85	41.134
								540	P	LD	HF	Day	1	5.24
								540	EL	LD	HF	Day	3.33333	17.4667
								540	ML	LD	HF	Day	4.05	21.222
								540	LL	LD	HF	Day	4	20.96
								551	P	LD	HF	Day	0.9	4.716
								551	EL	LD	HF	Day	1.85	9.694
								551	ML	LD	HF	Day	4.75	24.89
								551	LL	LD	HF	Day	5.5	28.82
								553	P	L5	HF	Day	3.4	17.816
								553	EL	L5	HF	Day	3.4	17.816
								553	ML	L5	HF	Day	4.6	24.104
								553	LL	L5	HF	Day	5.6	29.344
								554	P	L5	HF	Day	.	.
								554	EL	L5	HF	Day	3.075	16.113
								554	ML	L5	HF	Day	5.3	27.772
								554	LL	L5	HF	Day	4.63333	24.2787
								556	P	L5	HF	Day	.	.
								556	EL	L5	HF	Day	2.45	12.838
								556	ML	L5	HF	Day	4	20.96
								556	LL	L5	HF	Day	4.46667	23.4053
								561	P	L100	HF	Day	1.6	8.384
								561	EL	L100	HF	Day	3.8	19.912
								561	ML	L100	HF	Day	5.175	27.117
								561	LL	L100	HF	Day	4.3	22.532
								564	P	L5	HF	Day	2.3	12.052
								564	EL	L5	HF	Day	2.95	15.458
								564	ML	L5	HF	Day	2.225	11.659
								564	LL	L5	HF	Day	4.6	24.104
								566	P	LD	HF	Day	.	.
								566	EL	LD	HF	Day	2.2	11.528
								566	ML	LD	HF	Day	3.1	16.244
								566	LL	LD	HF	Day	3.23333	16.9427
								567	P	LD	HF	Day	0	0
								567	EL	LD	HF	Day	0.9	4.716
								567	ML	LD	HF	Day	3.075	16.113
								567	LL	LD	HF	Day	3.9	20.436
								570	P	L100	HF	Day	1.2	6.288
								570	EL	L100	HF	Day	2.525	13.231
								570	ML	L100	HF	Day	4.65	24.366
								570	LL	L100	HF	Day	6.13333	32.1387
								574	P	L100	HF	Day	1.6	8.384
								574	EL	L100	HF	Day	2.33333	12.2267
								574	ML	L100	HF	Day	4.8	25.152
								574	LL	L100	HF	Day	6.35	33.274
								576	P	LD	HF	Day	0.3	1.572
								576	EL	LD	HF	Day	1.225	6.419
								576	ML	LD	HF	Day	2.75	14.41
								576	LL	LD	HF	Day	3.23333	16.9427
								578	P	L100	HF	Day	.	.
								578	EL	L100	HF	Day	2.8	14.672
								578	ML	L100	HF	Day	6.55	34.322
								578	LL	L100	HF	Day	6.5	34.06
								581	P	L5	HF	Day	1.5	7.86
								581	EL	L5	HF	Day	5.23333	27.4227
								581	ML	L5	HF	Day	5.06667	26.5493
								581	LL	L5	HF	Day	4.95	25.938
								585	P	LD	HF	Day	0.3	1.572
								585	EL	LD	HF	Day	2.2	11.528
								585	ML	LD	HF	Day	3.4	17.816
								585	LL	LD	HF	Day	3.4	17.816
								586	P	LD	HF	Day	0.5	2.62
								586	EL	LD	HF	Day	2.96667	15.5453
								586	ML	LD	HF	Day	4	20.96
								586	LL	LD	HF	Day	4.85	25.414
								588	P	L5	HF	Day	1.8	9.432
								588	EL	L5	HF	Day	2.63333	13.7987
								588	ML	L5	HF	Day	3.43333	17.9907
								588	LL	L5	HF	Day	3.65	19.126
								590	P	L100	HF	Day	1.2	6.288
								590	EL	L100	HF	Day	2.7	14.148
								590	ML	L100	HF	Day	5.43333	28.4707
								590	LL	L100	HF	Day	4.3	22.532
								506	P	L5	HF	Night	4.3	22.532
								506	EL	L5	HF	Night	5.3	27.772
								506	ML	L5	HF	Night	4.775	25.021
								506	LL	L5	HF	Night	.	.
								509	P	L100	HF	Night	.	.
								509	EL	L100	HF	Night	3.45	18.078
								509	ML	L100	HF	Night	7.5	39.3
								509	LL	L100	HF	Night	7.36667	38.6013
								511	P	L5	HF	Night	2.8	14.672
								511	EL	L5	HF	Night	4.1	21.484
								511	ML	L5	HF	Night	6.55	34.322
								511	LL	L5	HF	Night	.	.
								514	P	L100	HF	Night	.	.
								514	EL	L100	HF	Night	6	31.44
								514	ML	L100	HF	Night	4.25	22.27
								514	LL	L100	HF	Night	7.5	39.3
								516	P	LD	HF	Night	.	.
								516	EL	LD	HF	Night	3	15.72
								516	ML	LD	HF	Night	6.25	32.75
								516	LL	LD	HF	Night	6	31.44
								520	P	LD	HF	Night	1.6	8.384
								520	EL	LD	HF	Night	4.3	22.532
								520	ML	LD	HF	Night	7	36.68
								520	LL	LD	HF	Night	8.25	43.23
								521	P	L5	HF	Night	2.1	11.004
								521	EL	L5	HF	Night	3.1	16.244
								521	ML	L5	HF	Night	3.825	20.043
								521	LL	L5	HF	Night	.	.
								522	P	L100	HF	Night	1.3	6.812
								522	EL	L100	HF	Night	3.5	18.34
								522	ML	L100	HF	Night	5.53333	28.9947
								522	LL	L100	HF	Night	.	.
								524	P	LD	HF	Night	3.2	16.768
								524	EL	LD	HF	Night	3.7	19.388
								524	ML	LD	HF	Night	4.16667	21.8333
								524	LL	LD	HF	Night	5.9	30.916
								526	P	L100	HF	Night	0.6	3.144
								526	EL	L100	HF	Night	1.9	9.956
								526	ML	L100	HF	Night	4.66667	24.4533
								526	LL	L100	HF	Night	.	.
								529	P	L100	HF	Night	1.7	8.908
								529	EL	L100	HF	Night	4.5	23.58
								529	ML	L100	HF	Night	4.25	22.27
								529	LL	L100	HF	Night	.	.
								531	P	L100	HF	Night	1.5	7.86
								531	EL	L100	HF	Night	5.6	29.344
								531	ML	L100	HF	Night	8.45	44.278
								531	LL	L100	HF	Night	2.9	15.196
								534	P	L100	HF	Night	.	.
								534	EL	L100	HF	Night	4.73333	24.8027
								534	ML	L100	HF	Night	5.8	30.392
								534	LL	L100	HF	Night	8.55	44.802
								535	P	LD	HF	Night	7.9	41.396
								535	EL	LD	HF	Night	3.3	17.292
								535	ML	LD	HF	Night	8.2	42.968
								535	LL	LD	HF	Night	5.85	30.654
								536	P	L5	HF	Night	1.7	8.908
								536	EL	L5	HF	Night	5.5	28.82
								536	ML	L5	HF	Night	6.9	36.156
								536	LL	L5	HF	Night	6.2	32.488
								539	P	L5	HF	Night	0.3	1.572
								539	EL	L5	HF	Night	3.6	18.864
								539	ML	L5	HF	Night	5.55	29.082
								539	LL	L5	HF	Night	4.5	23.58
								540	P	LD	HF	Night	.	.
								540	EL	LD	HF	Night	2.83333	14.8467
								540	ML	LD	HF	Night	5.4	28.296
								540	LL	LD	HF	Night	8.15	42.706
								551	P	LD	HF	Night	3.3	17.292
								551	EL	LD	HF	Night	2.1	11.004
								551	ML	LD	HF	Night	5.125	26.855
								551	LL	LD	HF	Night	8.6	45.064
								553	P	L5	HF	Night	2.5	13.1
								553	EL	L5	HF	Night	6.3	33.012
								553	ML	L5	HF	Night	8.575	44.933
								553	LL	L5	HF	Night	6.3	33.012
								554	P	L5	HF	Night	.	.
								554	EL	L5	HF	Night	4.9	25.676
								554	ML	L5	HF	Night	6.3	33.012
								554	LL	L5	HF	Night	7.13333	37.3787
								556	P	L5	HF	Night	.	.
								556	EL	L5	HF	Night	3.76667	19.7373
								556	ML	L5	HF	Night	5	26.2
								556	LL	L5	HF	Night	7.2	37.728
								561	P	L100	HF	Night	1.3	6.812
								561	EL	L100	HF	Night	2.5	13.1
								561	ML	L100	HF	Night	6.15	32.226
								561	LL	L100	HF	Night	8.4	44.016
								564	P	L5	HF	Night	1	5.24
								564	EL	L5	HF	Night	2.1	11.004
								564	ML	L5	HF	Night	7.5	39.3
								564	LL	L5	HF	Night	7	36.68
								566	P	LD	HF	Night	.	.
								566	EL	LD	HF	Night	4.96667	26.0253
								566	ML	LD	HF	Night	7.3	38.252
								566	LL	LD	HF	Night	7.4	38.776
								567	P	LD	HF	Night	2.1	11.004
								567	EL	LD	HF	Night	1.8	9.432
								567	ML	LD	HF	Night	4.96667	26.0253
								567	LL	LD	HF	Night	5.8	30.392
								570	P	L100	HF	Night	.	.
								570	EL	L100	HF	Night	3.825	20.043
								570	ML	L100	HF	Night	5.7	29.868
								570	LL	L100	HF	Night	5.2	27.248
								574	P	L100	HF	Night	0.8	4.192
								574	EL	L100	HF	Night	3.1	16.244
								574	ML	L100	HF	Night	6.35	33.274
								574	LL	L100	HF	Night	6.5	34.06
								576	P	LD	HF	Night	.	.
								576	EL	LD	HF	Night	3.25	17.03
								576	ML	LD	HF	Night	6.4	33.536
								576	LL	LD	HF	Night	6.7	35.108
								578	P	L100	HF	Night	.	.
								578	EL	L100	HF	Night	5.33333	27.9467
								578	ML	L100	HF	Night	4.5	23.58
								578	LL	L100	HF	Night	5.66667	29.6933
								581	P	L5	HF	Night	1.1	5.764
								581	EL	L5	HF	Night	3.16667	16.5933
								581	ML	L5	HF	Night	5.2	27.248
								581	LL	L5	HF	Night	6.55	34.322
								585	P	LD	HF	Night	.	.
								585	EL	LD	HF	Night	4.075	21.353
								585	ML	LD	HF	Night	8.3	43.492
								585	LL	LD	HF	Night	8.2	42.968
								586	P	LD	HF	Night	3	15.72
								586	EL	LD	HF	Night	3.96667	20.7853
								586	ML	LD	HF	Night	8	41.92
								586	LL	LD	HF	Night	7.5	39.3
								588	P	L5	HF	Night	3.7	19.388
								588	EL	L5	HF	Night	3.46667	18.1653
								588	ML	L5	HF	Night	6.5	34.06
								588	LL	L5	HF	Night	7.85	41.134
								590	P	L100	HF	Night	3.4	17.816
								590	EL	L100	HF	Night	3.76667	19.7373
								590	ML	L100	HF	Night	5.25	27.51
								590	LL	L100	HF	Night	7.85	41.134
